# Supplementary material for: A combined analysis of bulk and single-cell sequencing data reveals that depleted extracellular matrix and enhanced immune processes co-contribute to fluorouracil beneficial responses in gastric cancer
Source: Front Immunol. 2022 Sep 15;13:999551. doi: 10.3389/fimmu.2022.999551 (PMC9520597; doi:10.3389/fimmu.2022.999551)
Supplement: Supplementary file 1 [file DataSheet_1.xlsx]

## Sheet: Sheet1
	Sample	Lauren	Drug	days_to_death.diagnoses	days_to_last_follow_up.diagnoses
1	TCGA.CG.4476.01A	Diffuse	None	NA	0
2	TCGA.SW.A7EA.01A	Diffuse	None	NA	579
3	TCGA.HU.A4GC.01A	Diffuse	None	NA	99
4	TCGA.BR.6564.01A	Diffuse	None	794	25
5	TCGA.CG.4474.01A	Diffuse	None	NA	0
6	TCGA.RD.A7C1.01A	Diffuse	None	507
7	TCGA.D7.6522.01A	Diffuse	None	NA	566
8	TCGA.BR.8364.01A	Diffuse	None	NA	675
9	TCGA.HU.A4H0.01A	Diffuse	None	NA	64
10	TCGA.CD.A489.01A	Diffuse	None	344	4
11	TCGA.IN.7808.01A	Diffuse	None	105
12	TCGA.BR.6803.01A	Diffuse	None	NA	949
13	TCGA.R5.A804.01A	Diffuse	None	140
14	TCGA.D7.6518.01A	Diffuse	None	NA	582
15	TCGA.R5.A7ZI.01A	Diffuse	None	NA	2267
16	TCGA.B7.5816.01A	Diffuse	None	NA	812
17	TCGA.BR.A4IZ.01A	Diffuse	None	273	24
18	TCGA.RD.A8N2.01A	Diffuse	None	NA	3540
19	TCGA.CD.8534.01A	Diffuse	None	NA	367
20	TCGA.D7.6524.01A	Diffuse	None	NA	543
21	TCGA.HU.A4GY.01A	Diffuse	None	NA	8
22	TCGA.VQ.A927.01A	Diffuse	None	200
23	TCGA.VQ.A94T.01A	Diffuse	None	342
24	TCGA.CD.A4MG.01A	Diffuse	None	200	2
25	TCGA.D7.6525.01A	Diffuse	None	406	181
26	TCGA.B7.5818.01A	Diffuse	None	NA	356
27	TCGA.CG.4462.01A	Diffuse	None	0
28	TCGA.RD.A8NB.01A	Diffuse	None	513
29	TCGA.MX.A5UG.01A	Diffuse	None	113
30	TCGA.HU.A4GU.01A	Diffuse	None	NA	200
31	TCGA.D7.6815.01A	Intestinal	None	NA	486
32	TCGA.CG.4466.01A	Intestinal	None	NA	577
33	TCGA.VQ.A8DV.01A	Intestinal	None	403
34	TCGA.ZQ.A9CR.01A	Intestinal	None	24
35	TCGA.BR.A452.01A	Intestinal	None	229	20
36	TCGA.FP.8631.01A	Intestinal	None	NA	17
37	TCGA.BR.8686.01A	Intestinal	None	635	477
38	TCGA.KB.A93H.01A	Intestinal	None	NA	1145
39	TCGA.VQ.A8DL.01A	Intestinal	None	28
40	TCGA.VQ.A92D.01A	Intestinal	None	NA	2032
41	TCGA.VQ.A8PJ.01A	Intestinal	None	82
42	TCGA.HU.8610.01A	Intestinal	None	NA	23
43	TCGA.D7.A74A.01A	Intestinal	None	NA	607
44	TCGA.HU.A4GF.01A	Intestinal	None	NA	785
45	TCGA.D7.A6ET.01A	Intestinal	None	NA	804
46	TCGA.CG.4437.01A	Intestinal	None	NA	245
47	TCGA.BR.8077.01A	Intestinal	None	NA	21
48	TCGA.R5.A7O7.01A	Intestinal	None	NA	1389
49	TCGA.R5.A7ZR.01A	Intestinal	None	185
50	TCGA.MX.A5UJ.01A	Intestinal	None	NA	600
51	TCGA.CD.5800.01A	Intestinal	None	NA	400
52	TCGA.VQ.A8PH.01A	Intestinal	None	389
53	TCGA.D7.8576.01A	Intestinal	None	446	212
54	TCGA.BR.8289.01A	Intestinal	None	81	8
55	TCGA.HU.A4GH.01A	Intestinal	None	NA	358
56	TCGA.VQ.A91X.01A	Intestinal	None	289
57	TCGA.BR.8360.01A	Intestinal	None	NA	188
58	TCGA.BR.8080.01A	Intestinal	None	292	15
59	TCGA.VQ.A91U.01A	Intestinal	None	52
60	TCGA.RD.A8N6.01A	Intestinal	None	272
61	TCGA.CG.4449.01A	Intestinal	None	NA	580
62	TCGA.D7.8573.01A	Intestinal	None	NA	593
63	TCGA.D7.8575.01A	Intestinal	None	554	7
64	TCGA.CG.4443.01A	Intestinal	None	NA	912
65	TCGA.D7.A6F2.01A	Intestinal	None	NA	476
66	TCGA.D7.A6EX.01A	Intestinal	None	NA	86
67	TCGA.BR.7957.01A	Intestinal	None	276	21
68	TCGA.VQ.A923.01A	Intestinal	None	61
69	TCGA.D7.A6EY.01A	Intestinal	None	348
70	TCGA.F1.6874.01A	Intestinal	None	NA	440
71	TCGA.HU.A4GQ.01A	Intestinal	None	3
72	TCGA.D7.A4YV.01A	Intestinal	None	180	180
73	TCGA.CG.4441.01A	Intestinal	None	426
74	TCGA.CG.5730.01A	Intestinal	None	NA	122
75	TCGA.D7.6820.01A	Intestinal	None	NA	344
76	TCGA.R5.A805.01A	Intestinal	None	281
77	TCGA.CG.5734.01A	Intestinal	None	243
78	TCGA.CG.5733.01A	Intestinal	None	641
79	TCGA.KB.A6F5.01A	Intestinal	None	NA	169
80	TCGA.BR.8284.01A	Intestinal	None	245	22
81	TCGA.CG.5727.01A	Intestinal	None	NA	2405
82	TCGA.BR.A4J5.01A	Intestinal	None	NA	862
83	TCGA.BR.A4J7.01A	Intestinal	None	NA	989
84	TCGA.D7.A4YT.01A	Intestinal	None	NA	434
85	TCGA.HU.8244.01A	Intestinal	None	NA	742
86	TCGA.CG.5721.01A	Intestinal	None	NA	183
87	TCGA.CD.5798.01A	Intestinal	None	NA	408
88	TCGA.VQ.A925.01A	Intestinal	None	138
89	TCGA.VQ.A8PK.01A	Intestinal	None	543
90	TCGA.VQ.A8E7.01B	Intestinal	None	NA	1138
91	TCGA.BR.8683.01A	Intestinal	None	300	18
92	TCGA.CG.4442.01A	Intestinal	None	NA	0
93	TCGA.VQ.A8P2.01A	Intestinal	None	NA	1160
94	TCGA.BR.7851.01A	Intestinal	None	NA	574
95	TCGA.CG.4455.01A	Intestinal	None	NA	366
96	TCGA.BR.7704.01A	Intestinal	None	NA	1072
97	TCGA.BR.8285.01A	Intestinal	None	17	8
98	TCGA.VQ.A924.01A	Intestinal	None	1686
99	TCGA.VQ.AA69.01A	Intestinal	None	NA	864
100	TCGA.VQ.A91A.01A	Intestinal	None	NA	1200
101	TCGA.BR.4294.01A	Intestinal	None	NA	0
102	TCGA.RD.A7BT.01A	Intestinal	None	262
103	TCGA.VQ.A8PF.01A	Intestinal	None	76
104	TCGA.CG.5718.01A	Intestinal	None	1095	31
105	TCGA.CD.5813.01A	Intestinal	None	377	12
106	TCGA.ZA.A8F6.01A	Intestinal	None	NA	525
107	TCGA.VQ.AA6A.01A	Intestinal	None	NA	1184
108	TCGA.CG.4436.01A	Intestinal	None	NA	243
109	TCGA.VQ.A8PX.01A	Intestinal	None	NA	1964
110	TCGA.HU.A4H2.01A	Intestinal	None	NA	394
111	TCGA.D7.A6F0.01A	Intestinal	None	NA	678
112	TCGA.CG.5722.01A	Intestinal	None	NA	30
113	TCGA.HU.A4G9.01A	Intestinal	None	NA	736
114	TCGA.HF.7134.01A	Intestinal	None	NA	1588
115	TCGA.D7.5578.01A	Intestinal	None	NA	385
116	TCGA.VQ.A8PS.01A	Intestinal	None	406
117	TCGA.D7.A6EZ.01A	Intestinal	None	618	618
118	TCGA.HU.A4G6.01A	Intestinal	None	NA	738
119	TCGA.VQ.AA6J.01A	Intestinal	None	NA	838
120	TCGA.VQ.A8P8.01A	Intestinal	None	NA	942
121	TCGA.D7.6528.01A	Intestinal	None	NA	463
122	TCGA.BR.8676.01A	Intestinal	None	NA	229
123	TCGA.CG.5728.01A	Intestinal	None	NA	1980
124	TCGA.BR.7703.01A	Intestinal	None	NA	1100
125	TCGA.VQ.A8E3.01A	Intestinal	None	661
126	TCGA.R5.A7ZF.01A	Intestinal	None	259
127	TCGA.D7.6822.01A	Intestinal	None	NA	375
128	TCGA.B7.A5TJ.01A	Intestinal	None	NA	335
129	TCGA.HU.8245.01A	Intestinal	None	NA	552
130	TCGA.CG.5719.01A	Intestinal	None	NA	31
131	TCGA.CG.4438.01A	Intestinal	None	NA	1645
132	TCGA.VQ.A8PQ.01A	Intestinal	None	476
133	TCGA.CD.5799.01A	Intestinal	None	NA	396
134	TCGA.HU.A4HD.01A	Intestinal	None	NA	1016
135	TCGA.VQ.A8PE.01A	Intestinal	None	675	422
136	TCGA.BR.8059.01A	Intestinal	None	439	25
137	TCGA.R5.A7ZE.01B	Intestinal	None	554
138	TCGA.CG.4440.01A	Intestinal	None	122
139	TCGA.CG.5726.01A	Intestinal	None	881
140	TCGA.FP.A4BF.01A	Intestinal	None	168	47
141	TCGA.BR.A4J9.01A	Intestinal	None	NA	14
142	TCGA.CG.4475.01A	Intestinal	None	NA	699
143	TCGA.IN.A6RL.01A	Intestinal	None	406	158
144	TCGA.FP.7735.01A	Intestinal	None	106	12
145	TCGA.BR.6566.01A	Intestinal	None	NA	997
146	TCGA.CG.4300.01A	Intestinal	None	609
147	TCGA.VQ.A8PO.01A	Intestinal	None	282
148	TCGA.BR.6452.01A	Intestinal	None	NA	1055
149	TCGA.BR.4292.01A	Intestinal	None	NA	0
150	TCGA.BR.4267.01A	Intestinal	None	188	0
151	TCGA.BR.4357.01A	Intestinal	None	NA	0
152	TCGA.BR.8677.01A	Intestinal	None	NA	813
153	TCGA.BR.8286.01A	Intestinal	None	NA	895
154	TCGA.BR.A4PF.01A	Intestinal	None	NA	35
155	TCGA.BR.A44U.01A	Intestinal	None	422	35
156	TCGA.BR.8060.01A	Intestinal	None	348	40
157	TCGA.BR.8368.01A	Intestinal	None	NA	131
158	TCGA.BR.A4CS.01A	Intestinal	None	45	28
159	TCGA.BR.8384.01A	Intestinal	None	NA	113
160	TCGA.BR.7707.01A	Intestinal	None	NA	1090
161	TCGA.BR.6453.01A	Intestinal	None	NA	485
162	TCGA.CG.5716.01A	Intestinal	None	NA	0
163	TCGA.BR.4184.01A	Intestinal	None	212	0
164	TCGA.CD.A48C.01A	Intestinal	None	353	4
165	TCGA.BR.A4J1.01A	Intestinal	None	22
166	TCGA.D7.8578.01A	Intestinal	None	NA	643
167	TCGA.KB.A93G.01A	Intestinal	None	NA	613
168	TCGA.CG.4301.01A	Intestinal	None	NA	92
169	TCGA.BR.8487.01A	Intestinal	None	NA	34
170	TCGA.BR.8485.01A	Intestinal	None	NA	280
171	TCGA.BR.6454.01A	Intestinal	None	NA	0
172	TCGA.FP.A8CX.01A	Intestinal	None	NA	7
173	TCGA.CD.5801.01A	Intestinal	None	401	15
174	TCGA.BR.8484.01A	Intestinal	None	766	22
175	TCGA.D7.A6EV.01A	Intestinal	None	NA	342
176	TCGA.BR.4370.01A	Intestinal	None	NA	0
177	TCGA.BR.A4PE.01A	Intestinal	None	NA	621
178	TCGA.BR.4361.01A	Intestinal	None	NA	0
179	TCGA.VQ.A94U.01A	Intestinal	None	NA	819
180	TCGA.IP.7968.01A	Intestinal	None	NA	77
181	TCGA.CD.8532.01A	Intestinal	None	354	3
182	TCGA.BR.8382.01A	Intestinal	None	762	482
183	TCGA.F1.6875.01A	Intestinal	None	2197
184	TCGA.BR.4371.01A	Intestinal	None	NA	0
185	TCGA.BR.7717.01A	Intestinal	None	552	21
186	TCGA.BR.4187.01A	Intestinal	None	141	0
187	TCGA.BR.8588.01A	Intestinal	None	NA	389
188	TCGA.CG.5723.01A	Intestinal	None	NA	3196
189	TCGA.BR.7722.01A	Intestinal	None	466	5
190	TCGA.BR.A4CR.01A	Intestinal	None	NA	0
191	TCGA.BR.8295.01A	Intestinal	None	67	47
192	TCGA.FP.8099.01A	Intestinal	None	NA	519
193	TCGA.VQ.A8PC.01A	Intestinal	None	1407
194	TCGA.BR.A4PD.01A	Intestinal	None	NA	628
195	TCGA.BR.6801.01A	Intestinal	None	NA	1223
196	TCGA.BR.4368.01A	Intestinal	None	NA	0
197	TCGA.BR.7958.01A	Intestinal	None	NA	899
198	TCGA.BR.8078.01A	Intestinal	None	NA	900
199	TCGA.BR.7715.01A	Intestinal	None	NA	1023
200	TCGA.BR.8591.01A	Intestinal	None	NA	856
201	TCGA.IN.8663.01A	Intestinal	None	103
202	TCGA.BR.7716.01A	Intestinal	None	NA	1210
203	TCGA.F1.6177.01A	Intestinal	None	NA	200
204	TCGA.IN.A6RS.01A	Intestinal	None	NA	383
205	TCGA.BR.4188.01A	Intestinal	None	226	0
206	TCGA.IN.A6RJ.01A	Intestinal	None	NA	379
207	TCGA.BR.6705.01A	Intestinal	None	779	421
208	TCGA.VQ.A94P.01A	Intestinal	None	81
209	TCGA.BR.8687.01A	Intestinal	None	250	19
210	TCGA.VQ.A8PM.01A	Intestinal	None	57
211	TCGA.BR.A4J4.01A	Intestinal	None	NA	16
212	TCGA.BR.A4CQ.01A	Intestinal	None	NA	1064
213	TCGA.BR.6852.01A	Intestinal	None	NA	1367
214	TCGA.BR.4253.01A	Intestinal	None	124	0
215	TCGA.D7.8572.01A	Intestinal	None	NA	511
216	TCGA.BR.4255.01A	Intestinal	None	124	0
217	TCGA.BR.A453.01A	Intestinal	None	185	92
218	TCGA.BR.4363.01A	Intestinal	None	NA	0
219	TCGA.BR.4366.01A	Intestinal	None	NA	0
220	TCGA.BR.8589.01A	Intestinal	None	NA	825
221	TCGA.BR.8365.01A	Intestinal	None	533	90
222	TCGA.CG.5720.01A	Intestinal	None	30
223	TCGA.BR.4280.01A	Intestinal	None	201	0
224	TCGA.IN.AB1V.01A	Intestinal	None	NA	479
225	TCGA.BR.8679.01A	Intestinal	None	NA	0
226	TCGA.BR.4362.01A	Intestinal	None	NA	0
227	TCGA.BR.4183.01A	Intestinal	None	201	0
228	TCGA.D7.8574.01A	Intestinal	None	NA	523
229	TCGA.BR.4369.01A	Intestinal	None	NA	0
230	TCGA.BR.8058.01A	Intestinal	None	NA	1133
231	TCGA.CG.4304.01A	Intestinal	None	NA
232	TCGA.BR.4367.01A	Intestinal	None	NA	0
233	TCGA.D7.A4YX.01A	Intestinal	None	NA	1108
234	TCGA.BR.4256.01A	Intestinal	None	284	0
235	TCGA.BR.4257.01A	Intestinal	None	294	0
236	TCGA.BR.8363.01A	Intestinal	None	8
237	TCGA.CG.4306.01A	Intestinal	None	31
238	TCGA.BR.8369.01A	Intestinal	None	NA	427
239	TCGA.BR.7901.01A	Intestinal	None	105	29
240	TCGA.BR.6456.01A	Intestinal	None	526	308
241	TCGA.BR.7197.01A	Intestinal	None	NA	280
242	TCGA.CD.A4MI.01A	Intestinal	None	358	3
243	TCGA.BR.8081.01A	Intestinal	None	NA	981
244	TCGA.BR.8486.01A	Intestinal	None	NA	615
245	TCGA.BR.8361.01A	Intestinal	None	NA	946
246	TCGA.EQ.5647.01A	Intestinal	None	19
247	TCGA.BR.6565.01A	Intestinal	None	279	19
248	TCGA.BR.A4J6.01A	Intestinal	None	NA	20
249	TCGA.BR.8678.01A	Intestinal	None	NA	754
250	TCGA.MX.A663.01A	Intestinal	None	300	131
251	TCGA.IN.A6RI.01A	Intestinal	None	NA	559
252	TCGA.IN.A6RN.01A	Intestinal	None	NA	594
253	TCGA.BR.8366.01A	Intestinal	None	NA	29
254	TCGA.HU.8608.01A	Diffuse	Fluorouracil	NA	641
255	TCGA.HU.A4G2.01A	Diffuse	Fluorouracil	NA	739
256	TCGA.HU.A4G8.01A	Diffuse	Fluorouracil	NA	690
257	TCGA.CD.8531.01A	Diffuse	Fluorouracil	NA	383
258	TCGA.FP.7998.01A	Diffuse	Fluorouracil	NA	678
259	TCGA.RD.A8N0.01A	Diffuse	Fluorouracil	NA	1236
260	TCGA.CD.8530.01A	Diffuse	Fluorouracil	NA	377
261	TCGA.KB.A93J.01A	Diffuse	Fluorouracil	NA	1124
262	TCGA.RD.A8N1.01A	Diffuse	Fluorouracil	NA	3519
263	TCGA.CG.4444.01A	Diffuse	Fluorouracil	NA	1431
264	TCGA.RD.A7BS.01A	Diffuse	Fluorouracil	336
265	TCGA.BR.8291.01A	Diffuse	Fluorouracil	607	496
266	TCGA.D7.6519.01A	Diffuse	Fluorouracil	NA	625
267	TCGA.VQ.AA6B.01A	Intestinal	Fluorouracil	NA	1002
268	TCGA.VQ.A94O.01A	Intestinal	Fluorouracil	640
269	TCGA.VQ.A8P3.01A	Intestinal	Fluorouracil	NA	1132
270	TCGA.D7.6520.01A	Intestinal	Fluorouracil	NA	573
271	TCGA.VQ.AA6G.01A	Intestinal	Fluorouracil	792
272	TCGA.D7.A4Z0.01A	Intestinal	Fluorouracil	NA	449
273	TCGA.VQ.A8DT.01A	Intestinal	Fluorouracil	NA	1484
274	TCGA.VQ.A8E0.01A	Intestinal	Fluorouracil	562
275	TCGA.CG.4477.01A	Intestinal	Fluorouracil	NA	942
276	TCGA.VQ.A94R.01A	Intestinal	Fluorouracil	1294
277	TCGA.VQ.A91N.01A	Intestinal	Fluorouracil	570
278	TCGA.VQ.A928.01A	Intestinal	Fluorouracil	174
279	TCGA.F1.A448.01A	Intestinal	Fluorouracil	NA	647
280	TCGA.VQ.A8PU.01A	Intestinal	Fluorouracil	832	820
281	TCGA.HU.A4H6.01A	Intestinal	Fluorouracil	NA	644
282	TCGA.HF.7133.01A	Intestinal	Fluorouracil	NA	1918
283	TCGA.VQ.AA6D.01A	Intestinal	Fluorouracil	NA	521
284	TCGA.D7.6817.01A	Intestinal	Fluorouracil	NA	389
285	TCGA.KB.A6F7.01A	Intestinal	Fluorouracil	NA	1935
286	TCGA.VQ.A8PY.01A	Intestinal	Fluorouracil	436
287	TCGA.D7.5577.01A	Intestinal	Fluorouracil	782	376
288	TCGA.HF.A5NB.01A	Intestinal	Fluorouracil	NA	928
289	TCGA.VQ.A8PP.01A	Intestinal	Fluorouracil	712
290	TCGA.VQ.A8DU.01A	Intestinal	Fluorouracil	166
291	TCGA.VQ.A91K.01A	Intestinal	Fluorouracil	NA	1862
292	TCGA.HU.8604.01A	Intestinal	Fluorouracil	NA	694
293	TCGA.VQ.A922.01A	Intestinal	Fluorouracil	275	262
294	TCGA.CG.4460.01A	Intestinal	Fluorouracil	669
295	TCGA.VQ.A91V.01A	Intestinal	Fluorouracil	NA	1297
296	TCGA.RD.A8N5.01A	Intestinal	Fluorouracil	1747
297	TCGA.HU.8243.01A	Intestinal	Fluorouracil	180
298	TCGA.CD.8525.01A	Intestinal	Fluorouracil	NA	383
299	TCGA.VQ.AA6F.01A	Intestinal	Fluorouracil	NA	1646
300	TCGA.HF.7132.01A	Intestinal	Fluorouracil	NA	2351
301	TCGA.VQ.A91S.01A	Intestinal	Fluorouracil	NA	1000
302	TCGA.VQ.A91Y.01A	Intestinal	Fluorouracil	296
303	TCGA.RD.A8MW.01A	Intestinal	Fluorouracil	1153	1153
304	TCGA.VQ.A91W.01A	Intestinal	Fluorouracil	NA	1851
305	TCGA.VQ.A91E.01A	Intestinal	Fluorouracil	NA	664
306	TCGA.D7.5579.01A	Intestinal	Fluorouracil	NA	636
307	TCGA.FP.7829.01A	Intestinal	Fluorouracil	NA	594
308	TCGA.VQ.A8PB.01A	Intestinal	Fluorouracil	1043	1023
309	TCGA.VQ.A8P5.01A	Intestinal	Fluorouracil	235
310	TCGA.VQ.A91D.01A	Intestinal	Fluorouracil	356
311	TCGA.VQ.A91Q.01A	Intestinal	Fluorouracil	633
312	TCGA.VQ.AA64.01A	Intestinal	Fluorouracil	560
313	TCGA.VQ.A8E2.01A	Intestinal	Fluorouracil	NA	1319
314	TCGA.VQ.AA68.01A	Intestinal	Fluorouracil	NA	1328
315	TCGA.D7.8579.01A	Intestinal	Fluorouracil	NA	636
316	TCGA.CD.8524.01A	Intestinal	Fluorouracil	NA	388
317	TCGA.HU.A4H5.01A	Intestinal	Fluorouracil	NA	724
318	TCGA.BR.6707.01A	Intestinal	Fluorouracil	605	491
319	TCGA.BR.6710.01A	Intestinal	Fluorouracil	NA	273
320	TCGA.VQ.A8DZ.01A	Intestinal	Fluorouracil	396
321	TCGA.BR.6457.01A	Intestinal	Fluorouracil	NA	416
322	TCGA.HF.7131.01A	Intestinal	Fluorouracil	NA
323	TCGA.D7.A4YY.01A	Intestinal	Fluorouracil	NA	419
324	TCGA.CD.8528.01A	Intestinal	Fluorouracil	NA	375
325	TCGA.FP.A4BE.01A	Intestinal	Fluorouracil	NA	337
326	TCGA.BR.4201.01A	Intestinal	Fluorouracil	940	0
327	TCGA.CD.5802.01A	Intestinal	Fluorouracil	NA	406
328	TCGA.BR.8381.01A	Intestinal	Fluorouracil	NA	224
329	TCGA.VQ.AA6K.01A	Intestinal	Fluorouracil	378
330	TCGA.CD.8535.01A	Intestinal	Fluorouracil	NA	390
331	TCGA.BR.7723.01A	Intestinal	Fluorouracil	874	564
332	TCGA.BR.4191.01A	Intestinal	Fluorouracil	558	0
333	TCGA.BR.7196.01A	Intestinal	Fluorouracil	NA	666
334	TCGA.VQ.A8PZ.01A	Intestinal	Fluorouracil	NA	2233
335	TCGA.CD.A4MH.01A	Intestinal	Fluorouracil	NA	371
336	TCGA.RD.A8N4.01A	Diffuse	Cisplatin	NA	2171
337	TCGA.RD.A7BW.01A	Diffuse	Cisplatin	156
338	TCGA.CD.A487.01A	Diffuse	Cisplatin	NA	374
339	TCGA.CG.5724.01A	Diffuse	Cisplatin	366
340	TCGA.HU.A4GX.01A	Diffuse	Cisplatin	NA	616
341	TCGA.RD.A8N9.01A	Diffuse	Cisplatin	NA	1083
342	TCGA.BR.8483.01A	Intestinal	Cisplatin	NA	164
343	TCGA.SW.A7EB.01A	Intestinal	Cisplatin	NA	176
344	TCGA.RD.A8MV.01A	Intestinal	Cisplatin	NA	3720
345	TCGA.IN.A6RO.01A	Intestinal	Cisplatin	NA
346	TCGA.BR.A4QM.01A	Intestinal	Cisplatin	NA	156
347	TCGA.3M.AB47.01A	Intestinal	Cisplatin	NA
348	TCGA.BR.6706.01A	Intestinal	Cisplatin	549	402
349	TCGA.IN.A6RP.01A	Intestinal	Cisplatin	NA	196
350	TCGA.BR.4279.01A	Intestinal	Cisplatin	291	0
351	TCGA.B7.A5TN.01A	Intestinal	Cisplatin	NA	287
352	TCGA.B7.A5TI.01A	Diffuse	Oxaliplatin	NA	595
353	TCGA.HU.A4H3.01A	Diffuse	Oxaliplatin	NA	882
354	TCGA.BR.8370.01A	Diffuse	Oxaliplatin	NA	101
355	TCGA.BR.8367.01A	Intestinal	Oxaliplatin	801	418
356	TCGA.IN.A7NT.01A	Intestinal	Oxaliplatin	NA	323
357	TCGA.FP.8211.01A	Intestinal	Oxaliplatin	NA	413
358	TCGA.IN.AB1X.01A	Intestinal	Oxaliplatin	NA	411
359	TCGA.BR.A4QL.01A	Intestinal	Oxaliplatin	491	352
360	TCGA.BR.6709.01A	Intestinal	Carboplatin	370	38
361	TCGA.IN.A7NU.01A	Intestinal	Carboplatin	NA	356
362	TCGA.FP.7916.01A	Diffuse	Capecitabine	428	92
363	TCGA.HU.A4GJ.01A	Diffuse	Capecitabine	NA	650
364	TCGA.HU.8602.01A	Diffuse	Capecitabine	NA	679
365	TCGA.IN.7806.01A	Diffuse	Capecitabine	NA	1106
366	TCGA.D7.A748.01A	Diffuse	Capecitabine	132
367	TCGA.D7.A747.01A	Diffuse	Capecitabine	255
368	TCGA.BR.8682.01A	Intestinal	Capecitabine	NA	991
369	TCGA.HU.8249.01A	Intestinal	Capecitabine	NA	881
370	TCGA.F1.A72C.01A	Intestinal	Capecitabine	NA	346
371	TCGA.CD.8527.01A	Intestinal	Capecitabine	218	2
372	TCGA.B7.A5TK.01A	Intestinal	Capecitabine	NA	288
373	TCGA.CD.8529.01A	Intestinal	Capecitabine	NA	374
374	TCGA.HU.A4GD.01A	Intestinal	Capecitabine	NA	692
375	TCGA.CD.8526.01A	Intestinal	Capecitabine	NA	381
376	TCGA.BR.A4J8.01A	Intestinal	Capecitabine	NA	411
377	TCGA.HF.7136.01A	Intestinal	Capecitabine	NA
378	TCGA.CD.A48A.01A	Intestinal	Capecitabine	NA	378
379	TCGA.BR.6802.01A	Intestinal	Capecitabine	NA	940
380	TCGA.CD.5804.01A	Intestinal	Capecitabine	NA	368
381	TCGA.CD.8533.01A	Intestinal	Capecitabine	NA	468
382	TCGA.EQ.A4SO.01A	Intestinal	Capecitabine	NA	494
383	TCGA.CD.8536.01A	Intestinal	Capecitabine	NA	378
384	TCGA.CD.A486.01A	Intestinal	Capecitabine	192	104
385	TCGA.CG.4472.01A	Intestinal	Irinotecan	NA	365
386	TCGA.BR.A44T.01A	Diffuse	Etoposide	NA	1038
387	TCGA.FP.8210.01A	Diffuse	Etoposide	153
388	TCGA.BR.8373.01A	Intestinal	Etoposide	NA	450
389	TCGA.BR.7959.01A	Intestinal	Etoposide	NA	1010
390	TCGA.BR.6458.01A	Intestinal	Etoposide	588	213
391	TCGA.BR.A4QI.01A	Intestinal	Etoposide	652	415
392	TCGA.BR.8371.01A	Intestinal	Etoposide	359	11
393	TCGA.BR.6563.01A	Intestinal	Dacarbazine	NA	679
394	TCGA.HJ.7597.01A	Intestinal	Methotrexate	805
395	TCGA.IN.A7NR.01A	Intestinal	Paclitaxel	NA	198
396	TCGA.IN.8462.01A	Intestinal	Paclitaxel	NA	572
397	TCGA.D7.6526.01A	Intestinal	Epirubicin	NA	523
398	TCGA.CD.A4MJ.01A	Intestinal	Epirubicin	NA	384
399	TCGA.BR.A4IU.01A	Diffuse	Dexamethasone	NA	838
400	TCGA.BR.A4IV.01A	Diffuse	Dexamethasone	869	411
401	TCGA.BR.A4IY.01A	Intestinal	Dexamethasone	NA	392
402	TCGA.BR.8680.01A	Intestinal	Medrol	NA	972
403	TCGA.BR.8680.01A	Intestinal	Medrol	NA	972
404	TCGA.BR.8680.01A	Intestinal	Medrol	NA	972
405	TCGA.HU.A4GN.01A	Intestinal	Mitomycin	NA	912
406	TCGA.HU.A4GN.01A	Intestinal	Mitomycin	NA	912
407	TCGA.CG.5725.01A	Intestinal	Cetuximab	457
