# Supplementary material for: A combined analysis of bulk and single-cell sequencing data reveals that depleted extracellular matrix and enhanced immune processes co-contribute to fluorouracil beneficial responses in gastric cancer
Source: Front Immunol. 2022 Sep 15;13:999551. doi: 10.3389/fimmu.2022.999551 (PMC9520597; doi:10.3389/fimmu.2022.999551)
Supplement: Supplementary file 2 [file DataSheet_2.xlsx]

## Sheet: Sheet1
Pro_Genes	pvalue		Con_Genes	pvalue
L2HGDH	0.00435916		GABRA6	0.000861627
CR2	0.00899305		ITIH3	0.00367755
GMFG	0.00530882		SLC25A18	0.00997912
RAB19	0.00134082		C8orf31	0.00941479
HPSE	0.0091383		TUBB3	0.00669351
ZNF317	0.008479		UCN2	0.00353062
SLAMF1	0.00862323		DPRX	0.00936155
WNT5B	0.00969907		MYH1	0.00113037
AKNA	0.00881972		RGPD6	0.00799801
CTD-2207O23.10	0.00244017		GALNT13	0.00186233
ARHGAP19-SLIT1	0.00739732		AC023632.1	0.00952794
OAS3	0.00984392		MAGEL2	0.0024773
CRHBP	0.00917381		HTR2C	0.00110289
DENND2D	0.0029317		PXDN	0.00416226
POGLUT1	0.00113063		CNOT2	0.00822299
FOXA3	0.000883729		NPAS3	0.00155974
B3GNT2	0.00767704		CRISP2	0.00262927
SYAP1	0.00146386		PTPN14	0.00701468
CCDC126	0.00784995		XIRP1	0.00767965
SAMSN1	0.00208229		LCTL	0.00319933
LGALS3	0.00996523		STC2	0.00210237
IL18R1	0.00385724		PRSS53	0.00427919
FASTKD1	0.00692452		ITIH2	0.000657274
AKAP7	0.00763123		AHCTF1	0.0028365
ETV7	0.00237038		RP11-302B13.5	0.00454983
EIF3G	0.0082739		ST8SIA5	0.00826831
IMMT	0.00268018		C5orf46	0.00946527
THEM4	0.00125429		FHL3	0.00205631
RTN4IP1	0.00960533		CHSY3	0.000389634
HSH2D	0.00561451		C3orf84	0.00741191
NANOS3	0.00732927		C9orf170	0.00202052
RNF135	0.00141892		LEPROT	0.0086206
FUCA1	0.00731338		DCBLD1	0.00250595
RBKS	0.00521415		PAOX	0.00955191
RP11-468E2.6	0.00429279		POFUT2	0.00476238
SLC35G1	0.00643143		RGAG1	0.00630011
PTK2B	0.00217161		ABCB5	0.00773598
PSMD1	0.0019135		P4HA3	0.00772417
ACTR10	0.00226717		SERPINE1	0.00135722
NDUFA10	0.00945022		MAGEB1	0.00813735
PPM1D	0.00317681		SNX12	0.0043873
CDK5	0.00993698		SPATA31A1	0.00774432
RP11-508N12.4	0.00702912		VSIG10L	0.0032979
SH3YL1	0.00801525		ADAMTS12	0.00666513
C9orf41	0.00712203		CELF4	0.00176485
KIAA1211L	0.00415531		RUNX2	0.00452581
RP11-93B14.6	0.0037049		TAS2R9	0.000479142
BST2	0.00646545		SPAG9	0.00853959
TRIM21	0.00273982		ONECUT1	0.00714819
HNRNPA1	0.00355644		OR2A5	0.00101087
JKAMP	0.000634192		CCDC88B	0.0060188
hsa-mir-1199	0.00879767		MYO1H	0.00536711
DNAH6	0.00953467		ADRA1B	0.00413085
LGALS9	0.00585882		RP11-680G10.1	0.00685912
WDR19	0.00678634		HLA-DQA2	0.00778842
C19orf57	0.00653082		NYAP1	0.00863932
ZHX1-C8ORF76	0.00736872		OR2A12	0.00337684
IDNK	0.000713064		PGF	0.00448276
CLECL1	0.00581174		GPR78	0.00224929
MIB1	0.00394954		GPR173	0.00273409
OGFR	0.00817076		MYOD1	0.00366376
MUT	0.00819717		KRT79	0.00502906
TRIM69	0.00592285		SPDYE4	0.00697133
			RP11-408E5.4	0.00898611
			DIRC1	0.000867011
			RP11-114H20.1	4.71652e-07
			SYPL2	0.00426464
			ABTB2	0.00513798
			CYB5R3	0.00544061
			PRDM7	0.00329344
			SLC35E4	0.00605974
			LOXL2	0.00188418
			AL136115.1	0.00395592
			DGKI	0.00342661
			ZNF160	0.00545673
			SGK494	0.00526305
			CDK5RAP1	0.00661128
			AMIGO3	0.00717323
			FMR1NB	2.18064e-06
			ITGA5	0.00171789
			C8orf58	0.00684826
			FSTL3	0.00666449
			OR52B2	0.00760224
			VGLL2	0.0094282
			SYT9	0.00458452
			PDPR	0.00364188
			GPR157	0.00422994
			AL603965.1	0.000419475
			CGB8	0.00207922
			AC092675.3	0.00132799
			TINAGL1	0.00686172
			LRRC7	0.0035865
			PDGFB	0.00798767
			WNT5A	0.00286721
			LPPR3	0.00637844
			MAGED4	0.00505852
			CNTNAP5	0.00175699
			SCCPDH	0.00996091
			CACNA1G	0.00823722
			SULF2	0.00963696
			TIMP2	0.00552369
			BPIFC	0.00164508
			AL645730.2	0.000527587
			HPX	0.00307147
			C7orf66	0.00850314
			LRRTM1	0.00217002
			HOMER3	0.00542124
			GNAT1	0.00504953
			CTD-2144E22.5	0.000622519
			OR51B5	0.00743919
			INHBA	0.00591167
			VWA3A	0.00270697
			ANGPT2	0.00422769
			OR2V1	0.00329994
			KCNQ3	0.000538968
			KRTAP24-1	0.00505832
			COL7A1	0.00120164
			SPSB4	0.00903557
			PPFIA4	0.00183657
			SAMD14	0.00307558
			C1QTNF5	0.00290174
			DCUN1D2	0.00789624
			STK3	0.00297557
			LSS	0.00563024
			ANXA8	0.000206378
			TAS2R19	0.00523934
			BRSK2	0.000866351
			TMCO2	0.0099502
			MMP14	0.00432329
			TYR	0.00623062
			STOML1	0.00197302
			LINC00632	0.00889531
			AWAT2	0.00981143
			XAGE2	0.00803499
			ST8SIA2	0.0061597
			C14orf144	0.00553773
			HEY1	0.00545416
			GAD1	0.00586295
			SCD	0.000652762
			SGSM2	0.00417588
			SGCG	0.00664027
			RP11-363G10.2	1.14576e-06
			TEX19	0.00309501
			ROS1	0.00247859
			PRR20E	5.13549e-06
			CSF3	0.00678136
			LGALS1	0.00369565
			THEG	0.00460142
			KNG1	0.00663703
			BMP1	0.00123986
			CAMK2A	0.00890659
			CRHR1	0.00469565
			PDZD7	0.00972053
			GPC3	0.000964189
			OR4M2	0.00495842
			CYP4F31P	0.00359912
			IGLON5	0.0019349
			MSANTD1	0.00409267
			ADAMTS9	0.00756965
			EMX2	0.00909185
			WNT7A	0.00286927
			CHD3	0.00592442
			CREG2	0.00263012
			AC027228.1	0.00172591
			GNA12	0.00846658
			ITGAV	0.00328387
			CENPT	0.00530845
			ACTN2	0.00160756
			GALNTL5	0.00143657
			LIN7A	0.00578009
			TP53BP2	0.00114893
			AC006116.20	0.00677033
			MYH8	0.00242902
			DCAF4L2	0.00128594
			GRB10	0.00851343
			MAGEC1	0.000424256
			RCN2	0.00513607
			PCDHB4	0.00075517
			FAM219B	0.00240067
			NKAIN4	0.0045485
			NEUROG2	0.000656731
			LRRTM3	0.00537725
			SGCZ	0.00354301
			RUNX1	0.00415798
			IREB2	0.00430646
			PIF1	0.000831201
			HELT	1.52482e-05
			TTYH3	0.00661228
			IGF2	0.00098269
			LOX	0.00634089
			SLC7A8	0.00132028
			MED12L	0.00124998
			IFNA13	0.00978389
			SLCO1A2	0.007023
			CDH6	0.00788137
			MROH1	0.00573478
			MPP4	0.00817742
			FAM71E2	0.00931448
			FGF20	0.00275459
