# Supplementary material for: A combined analysis of bulk and single-cell sequencing data reveals that depleted extracellular matrix and enhanced immune processes co-contribute to fluorouracil beneficial responses in gastric cancer
Source: Front Immunol. 2022 Sep 15;13:999551. doi: 10.3389/fimmu.2022.999551 (PMC9520597; doi:10.3389/fimmu.2022.999551)
Supplement: Supplementary file 3 [file DataSheet_3.xlsx]

## Sheet: Sheet1
Chemotherapy drugs	Names in Phenotype Files
Abiraterone	"Abiraterone"
Aflibercept	"Aflibercept"
Amifostine	"Amifostine"
Anastrazole	"Anastrazole","Anastrozole","ANASTROZOLE","anastrozolum","Arimidex (Anastrozole)","arimidex","Arimidex","ARIMIDEX","Armidex"
Axitinib	"Axitinib","Axitnib"
Azathioprine	"Azathioprine"
Bevacizumab	"Investigal drug Avastin","avastin","Avastin","Avastin/bevacizumab/placebo","bevacizumab","Bevacizumab","BEVACIZUmab","BEVACIZUMAB","BEVACIZUMAB (AVASTIN)/PLACEBO PROVIDED BY STUDY"
Bicalutamide	"Bicalutamide","Bicalutamide","Casodex"
Bleomycin	"Bleomycin","bleomycin"
Cabazitaxel	"Cabazitaxel","jevtana"
Capecitabine	"xeloda","Xeloda","XELODA","capecitabine","Capecitabine","CAPECITABINE","Capecitabine -xeloda","Capecytabinum","Cepecitabine"
Carboplatin	"PARAPLATIN","Paraplatin","carboplatin","Carboplatin","CARBOPLATIN","Carboplatinum","Carbplatin"
Carmustine	"Gliadel wafers","Gliadel Wafer","Gliadel wafer","Gliadel","Carmustin","Carmustine","Carmustine (BCNU)","Carmustine BCNU"
Cisplatin	"Ciplastin","Cisplatain","cisplatin","Cisplatin","CISPLATIN","Cisplatin-xrt","Cisplatin #2-7","Cisplatin, pemetrexed", "Cisplatin/Etoposide","Cisplatinum","CISplatinum","CISPLATINUM","Cisplatnin"
Cetuximab	"Cetuximab","cetuximab","erbitux","Erbitux"
Cyclophosphamide	"cyclophosphamid","cyclophosphamide","Cyclophosphamide","CYCLOPHOSPHAMIDE","Cyclophosphane","Cyotxan","Cytomel","cytoxan","Cytoxan","CYTOXAN","Cytoxan, vincristine and dacarbazine"
Dabrafenib	"Dabrafenib","Dacabarzine","Dacarbazine"
Dasatinib	"Dasatinib"
Degarelix	"Firmagon"
Dexamethasone	"Decodron","Dexamethasome","Dexamethasone","Dexamethsone"
Denosumab	"Denosumab"
Docetaxel	"docetaxel","Docetaxel","DOCETAXEL","Doxetaxel"
Doxorubicin	"Liposomal Doxorubicin","Liposomal doxorubicin","Doxobubicin","Doxorubicin Liposome","Doxorubicinum","doxorubicin","Doxorubicin HCL","DOXORUBICIN","Doxorubicin","adriamycin", "Adriamycin", "Adriamycin/Cytoxa","doxil","Doxil"
Doxifluridine	"Doxifluridin","Doxifluridine"
Epirubicin	"epirubicin","Epirubicin"
Eribulin	"Eribulin"
Erlotinib	"Erlotinib","Tanceva","Tarceva","TARCEVA","Tarceva (Erlotinib)","Tarceva/Erlotinib"
Etoposide	"etoposide","Etoposide","Etopside"
Everolimus	"Afinitor","everolimus","Everolimus"
Exemestane	"Aromasin","AROMASIN (EXEMESTANE)","aromatase exemestane","Exemestane","EXEMESTANE"
Fotemustine	"fotemustine","Fotemustine"
Fluorouracil	"FLC","Fluoruracil","Fluorouracilum","fluorouracilum","Fluorouracil IV Continuous infusion over 46 hours","Fluorouracil (5-FU)","Fluorouracil","fluorouracil","5- FU","5-Fluorouracil", "5-fluorouracil","5-Fluorouracil","5-fluorouracilum","5-fu","5-FU","5 fluorouracil","5 FU","5FU","Calcium Foliatum, fluorouracilum, oxaliplatinum, dexamethassone"
Folic_acid	"Aminopterin","Folinic acid","Folinic Acid","leucovorin","Leucovorin","Leucovorin Calcium"
Fulvestrant	"faslodex","Faslodex","FULVESTRANT"
Gefitinib	"Gefitinib","Iressa","IRESSA","IRESSA placebo vs. drug"
Gemcitabine	"Gemzar (Gemcitabine)","GEMZAR","Gemzar","gemzar","gemcitabine","Gemcitabine","GEMCITABINE","Gemcitabine HCL","Gemcitabine Injection","Gemcitibine"
Isotretinoin	"Cis-retinoic acid","Cis Retinoic Acid","CIS Retinoic Acid","Isotretinoin"
Ifosfamide	"ifosfamide","Ifosfamide","IFOSFAMIDE"
Ipilimumab	"ipilimumab","Ipilimumab","Yervoy"
Irinotecan	"Irinotecan","IRINOtecan HCl","Irintocean"
Ixabepilone	"Ixabepilone","IXABEPILONE"
Ketoconazole	"ketoconazole"
Lapatinib	"Lapatinib","Lapatinib"
Letrozole	"Femara","Femara (Letrozole)","Letrozol","letrozole","Letrozole","Letrozole (Femara)","letrozole femara","letrozolum"
Levothyroxine	"levothyroxine","Levothyroxine","levoxyl","Levoxyl"
Leuprorelin	"LUPRON","Lupron","lupron","leuprolide","Leuprolide","Leuprolide acetate","Leuprolide Acetate","Leuprorelin"
Lomustine	"Lomustine"
Melphalan	"Alkeran","melphalan","Melphalan"
Megestrol	"Megace","MEGACE"
Mesna	"Mesna"
Methotrexate	"methotrexate","Methotrexate","METHOTREXATE"
Mitomycin	"Mitomycin"
Nimustine	"Nimustine"
Nivolumab	"nivolumab","Nivolumab"
Oxaliplatin	"Eloxatin","Eloxatin(oxaliplatin)","oxaliplatin","Oxaliplatin","Oxaloplatin"
Oxcarbazepine	"Oxcarbazepine"
Paclitaxel	"taxol","Taxol","TAXOL","taxotere","Taxotere","TAXOTERE","Taxotere/Cytoxan","Taxel","Palixtaxel","Paclitaxol","Paclitaxel; Albumin-Bount","Paclitaxel (Protein-Bound)","PACLITAXEL","Paclitaxel","paclitaxel","Pacliltaxel","Paciltaxle","Abraxane", "ABRAXANE", "Albumin-Bound Paclitaxel","Pacilatxel","Paciltaxel"
Pazopanib	"Votrient","pazopanib","Pazopanib"
Pemetrexed	"premetrexed","Pemetrexed (Alimta)","pemetrexed disodium","pemetrexed","Pemetrexed","Pemetrexed","alimta","Alimta","ALIMTA","Almita"
Pembrolizumab	"pembrolizumab","Pembrolizumab"
Procarbazine	"procarbazine","Procarbazine","Procarbazine/CCNU/Vincristine"
Regorafenib	"regorafenib","Regorafenib"
Sorafenib	"Naxavar","Nexavar","sorafenib","Sorafenib","SORAFENIB","Sorafenib - Nexavar","Sorafinib ( Nexavar)"
Sunitinib	"sunitinib","Sunitinib","sunitinib (sutent)","sutent","Sutent","SUTENT","sutent (sunitinib)","Sutent (Sunitinib)"
Synthroid	"synthroid","Synthroid","SYNTHROID"
Tamoxifen	"nolvadex","tamoxifen","Tamoxifen","TAMOXIFEN","tamoxifen citrate"
Temozolomide	"Themozolomide","Temozlomide","Temozolomode","Temozomide","Temozolomide","TEMOZOLOMIDE","temozolomide","Temozolamide","Temador","Temodal","temodar","Temodar","Temodar (escalation)","Temodor","Temoxolomide"
Teniposide	"Teniposide"
Thalidomide	"Thalidomide"
Topecan	"Topecan","Topotecan","Topotecan HCL","Toptecan"
Trastuzumab	"herceptin","Herceptin","HERCEPTIN","trastuzumab","Trastuzumab","Trustuzumab"
Vinblastine	"Vinblastine"
Vincristine	"Vincristine","VINCRISTINE"
Vinorelbine	"Navelbine","Vinorelbin","Vinorelbin Tartrate","Vinorelbine","Vinorelbine Tartrate"
Vemurafenib	"vemurafenib","Vemurafenib"
