# Supplementary material for: A combined analysis of bulk and single-cell sequencing data reveals that depleted extracellular matrix and enhanced immune processes co-contribute to fluorouracil beneficial responses in gastric cancer
Source: Front Immunol. 2022 Sep 15;13:999551. doi: 10.3389/fimmu.2022.999551 (PMC9520597; doi:10.3389/fimmu.2022.999551)
Supplement: Supplementary file 4 [file DataSheet_4.xlsx]

## Sheet: Sheet1
ID	GSE	Sample	Patient	Age	Gender	Location	Stage	Laurens	Condition
7	GSM5573472	Sample7	NGCII521	62	M	Antrum	II	Intestinal	Tumor
6	GSM5573471	Sample6	NGCII521	62	M	Antrum	II	Intestinal	Normal
22	GSM5573487	Sample22	NGCII513	74	M	Antrum	III	Intestinal	Tumor
21	GSM5573486	Sample21	NGCII513	74	M	Antrum	III	Intestinal	Normal
26	GSM5573491	Sample26	NGCII512	86	F	Antrum	III	Intestinal	Tumor
25	GSM5573490	Sample25	NGCII512	86	F	Antrum	III	Intestinal	Normal
5	GSM5573470	Sample5	NGCII520	83	M	Distal	III	Diffuse	Tumor
4	GSM5573469	Sample4	NGCII520	83	M	Distal	III	Diffuse	Normal
24	GSM5573489	Sample24	NGCII514	67	F	Body-Antrum	III	Diffuse	Tumor
23	GSM5573488	Sample23	NGCII514	67	F	Body-Antrum	III	Diffuse	Normal
32	GSM5573497	Sample32	NGCII539	65	F	Antrum	I	Intestinal	Tumor
13	GSM5573478	Sample13	NGCII529	84	F	Antrum	I	Intestinal	Tumor
15	GSM5573480	Sample15	NGCII511	68	M	Antrum	II	Intestinal	Tumor
18	GSM5573483	Sample18	NGCII498	68	F	Antrum	II	Intestinal	Tumor
29	GSM5573494	Sample29	NGCII522	64	M	Body-Antrum	II	Intestinal	Tumor
16	GSM5573481	Sample16	NGCII499	88	M	Pylorus	III	Intestinal	Tumor
14	GSM5573479	Sample14	NGCII502	36	M	Cardia	III	Intestinal	Tumor
17	GSM5573482	Sample17	NGCII509	65	M	Cardia	III	Intestinal	Tumor
33	GSM5573498	Sample33	NGCII540	80	M	Antrum	III	Intestinal	Tumor
34	GSM5573499	Sample34	NGCII541	82	M	Antrum	III	Intestinal	Tumor
39	GSM5573504	Sample39	NGCII543	73	F	Antrum	III	Intestinal	Tumor
27	GSM5573492	Sample27	NGCII510	66	F	Antrum	I	Diffuse	Tumor
3	GSM5573468	Sample3	NGCII519	83	M	N.A	III	Diffuse	Tumor
28	GSM5573493	Sample28	NGCII531	70	F	Proximal	III	Diffuse	Tumor
40	GSM5573505	Sample40	NGCII545	60	M	Antrum	III	Diffuse	Tumor
