# Supplementary material for: A combined analysis of bulk and single-cell sequencing data reveals that depleted extracellular matrix and enhanced immune processes co-contribute to fluorouracil beneficial responses in gastric cancer
Source: Front Immunol. 2022 Sep 15;13:999551. doi: 10.3389/fimmu.2022.999551 (PMC9520597; doi:10.3389/fimmu.2022.999551)
Supplement: Supplementary file 5 [file DataSheet_5.xlsx]

## Sheet: Sheet1
		Chief	Parital	Neck	Pit	Cycling	Arterial	Capillary	Vein	Lymphatic	Fibroblast	CAF	SMC	Monocyte	M1.Macrophage	M2.Macrophage	cMacrophage	DC	Neutrophil	Mast	CD4.Naive	CD4.Trm	CD4.Th17	CD4.Treg	CD8.Effector	CD8.Tem	CD8.Trm	CD8.Naive	NK.T	NK	PlasmaB	NaiveB
Pro Gene	SH3YL1	1.2833	0.58666	1.26479	0.489829	1.00738	-0.17545	-0.06812	-0.1174	-0.13841	-0.0376	-0.01746	-0.02733	-0.2135	-0.20135	-0.26528	-0.21159	-0.14407	-0.25001	-0.25727	-0.00901	-0.08601	-0.13681	-0.17539	-0.24476	-0.1956	-0.17332	-0.20559	-0.19303	-0.20294	-0.27656	-0.10986
Pro Gene	MUT	0.057097	0.662921	0.274677	0.097775	0.273937	0.11736	0.076098	-0.02677	0.100864	0.162783	0.159749	0.154559	-0.09671	-0.00354	-0.09899	-0.02268	-0.08121	-0.13871	-0.06744	-0.08948	-0.09644	-0.05476	-0.01589	-0.07085	-0.03711	-0.06246	-0.12722	0.068481	-0.07689	-0.06	-0.09153
Pro Gene	IDNK	0.052515	0.393599	0.132028	-0.0026	0.089567	0.102524	-0.06353	-0.07673	-0.14678	-0.08674	-0.08912	-0.05808	-0.08817	0.009623	-0.10477	0.069346	0.066872	0.033311	0.234061	-0.03189	-0.10885	0.000672	0.060447	0.002922	0.014897	0.014668	-0.03847	0.168587	0.055168	-0.03169	-0.03901
Pro Gene	DNAH6	0.06956	0.349261	0.276387	0.095277	0.168672	-0.06529	-0.01755	-0.00024	0.082276	0.03324	0.004618	0.005191	-0.02352	-0.05824	-0.06529	-0.06529	-0.06529	-0.06529	-0.03422	0.012586	-0.02733	-0.04074	-0.04581	-0.05492	-0.05958	-0.02567	-0.03473	-0.06529	-0.04186	-0.05246	-0.03578
Pro Gene	CCDC126	-0.03604	0.321816	0.174855	0.003167	0.075603	0.195304	0.139526	0.028757	0.01176	0.048705	-0.09373	0.126237	-0.06219	-0.04594	-0.08158	-0.0147	0.14875	-0.01316	0.026799	-0.02663	-0.02189	0.005193	-5.64e-05	0.014264	0.038123	-0.00157	0.045971	0.149797	0.038277	-0.11875	0.029286
Pro Gene	WDR19	0.058432	0.254384	0.161225	0.023553	0.025956	0.047224	0.056918	0.038001	0.03459	0.246538	0.096778	0.205993	-0.0174	0.000226	-0.0801	-0.00832	-0.07143	-0.06839	-0.0667	-0.02983	-0.0029	-0.05704	-0.0682	-0.07074	-0.0338	-0.03597	-0.03231	0.062236	-0.04808	-0.03965	0.032249
Pro Gene	RAB19	-0.01962	0.200194	0.017947	0.019857	0.033585	-0.04291	-0.04291	-0.03283	-0.04291	-0.04291	-0.04291	-0.04291	-0.04291	-0.04291	-0.04291	-0.04291	-0.04291	-0.04291	-0.00547	0.044234	0.025852	0.021481	0.109332	0.015432	0.063422	0.009999	-0.0026	0.048039	0.011386	-0.04291	-0.04291
Pro Gene	FOXA3	0.452536	1.03785	0.864622	1.11356	0.621576	-0.26097	-0.23353	-0.2032	-0.22974	-0.23169	-0.22277	-0.23035	-0.24842	-0.25404	-0.2545	-0.26674	-0.23901	-0.25856	-0.23577	-0.24792	-0.24488	-0.25231	-0.25221	-0.25068	-0.25306	-0.23785	-0.2535	-0.18737	-0.23993	-0.24582	-0.25397
Pro Gene	LGALS3	0.031276	-0.65221	0.738253	0.862222	1.25663	0.22251	-0.11493	-0.07782	-0.24753	0.333242	0.218814	0.323673	0.512902	0.929755	0.462429	0.78942	-0.11743	0.092918	0.009786	-0.53987	-0.31031	-0.09701	-0.2066	-0.40761	-0.15935	-0.14617	-0.46541	-0.14953	-0.41892	-0.57008	-0.7018
Pro Gene	NDUFA10	0.056427	0.22167	0.370452	0.152715	0.718555	0.172715	0.166238	-0.00916	0.254304	0.127129	0.212141	0.17639	0.105263	0.02246	-0.13814	0.273967	0.09791	-0.07426	-0.05598	-0.1158	-0.13305	0.024814	0.039374	-0.06655	-0.01077	-0.05958	-0.16443	0.306893	-0.05407	-0.24794	-0.06394
Pro Gene	C19orf57	0.004346	-0.03114	0.046795	0.098322	0.30415	-0.05102	0.012431	-0.03862	0.115545	-0.03706	-0.026	-0.01658	-0.02986	-0.02656	-0.03217	0.081826	0.050106	-0.05102	-0.05102	-0.016	-0.01998	-0.05102	-0.0481	-0.02499	0.009676	-0.01558	-0.00764	0.04088	-0.01102	-0.04156	-0.01441
Pro Gene	SLC35G1	0.026493	0.068134	0.054526	0.113779	0.284573	0.043493	0.103416	0.097859	0.062678	0.087754	-0.00811	0.087868	-0.06424	-0.06922	-0.1012	-0.08173	-0.02929	-0.09985	-0.08578	-0.029	-0.03635	0.007748	0.031348	-0.03272	-0.04155	-0.02649	-0.01402	0.001235	-0.0384	-0.07543	-0.0753
Pro Gene	L2HGDH	-0.01976	0.09498	0.093455	0.127955	0.262769	-0.08226	-0.02045	-0.07153	-0.09369	-0.02386	-0.08189	-0.04555	-0.06367	-0.07397	-0.09363	0.117637	-0.01784	0.010832	-0.02113	-0.00425	0.021428	-0.03405	-0.01853	-0.01251	0.003362	-0.00322	0.017807	0.052655	-0.01459	-0.06489	-0.01613
Pro Gene	EIF3G	-0.04827	-0.08427	0.139844	-0.04762	0.237031	-0.15169	0.080951	0.001501	0.107857	0.165881	0.071822	0.124068	0.059514	-0.16573	-0.24797	-0.12912	0.076475	0.004734	-0.1292	0.135724	0.042748	0.10759	0.168721	0.108419	0.103726	0.050182	-0.02019	0.031173	0.191152	-0.24235	-0.01461
Pro Gene	NANOS3	-0.02828	0.118702	0.068241	0.069627	0.202939	0.050343	0.044665	0.037246	0.090453	-0.02773	0.002661	0.060042	-0.05599	-0.04376	0.006677	-0.07234	-0.02412	-0.07234	0.05745	-0.03916	-0.04174	-0.01923	-0.00348	-0.04649	-0.0136	-0.02211	-0.04416	-0.07234	-0.00913	-0.03515	-0.04921
Pro Gene	MIB1	0.054106	0.289144	0.095087	0.023271	0.023788	1.03299	0.583666	0.331295	0.692191	0.145994	0.058929	0.267695	-0.08658	-0.07	-0.09487	0.002253	-0.09143	-0.11828	-0.09242	-0.0606	-0.0919	-0.01899	0.058046	-0.0868	-0.08801	-0.09967	-0.08855	-0.11461	0.011177	-0.05922	-0.11244
Pro Gene	PPM1D	-0.21782	0.0755	-0.14309	-0.13278	-0.09012	0.531418	0.478898	0.17062	0.149228	-0.03667	-0.18847	-0.06574	-0.01259	-0.12245	-0.09875	-0.1011	0.020947	-0.02072	-0.00612	0.056083	0.080507	0.082542	0.097191	0.138775	0.107451	0.168963	0.123869	0.269879	0.14399	-0.16182	0.075987
Pro Gene	ACTR10	-0.05904	0.353297	0.030765	-0.02663	0.127763	0.523789	0.425771	0.185614	0.52097	0.381094	0.390167	0.515196	-0.03078	0.02591	-0.10996	0.080766	-0.05378	0.051728	0.026509	-0.09112	-0.10689	-0.00675	0.056697	-0.0202	-0.01984	-0.00139	-0.09219	0.237928	-0.02647	-0.19445	-0.10069
Pro Gene	KIAA1211L	0.092369	0.603424	0.097249	0.127449	0.090634	0.750718	1.11334	0.61294	0.84623	-0.10265	-0.00249	-0.05497	-0.07461	-0.05557	-0.10954	0.032364	-0.09173	-0.12328	-0.12962	-0.1008	-0.07813	-0.01382	-0.09784	-0.08858	0.031078	-0.06206	-0.11034	-0.02635	-0.06972	-0.13036	-0.13163
Pro Gene	OAS3	-0.16971	-0.01933	0.124635	0.261567	0.229766	0.290919	0.378462	0.143783	0.323197	-0.0466	-0.06361	0.024685	-0.03866	0.05398	0.022444	0.287908	-0.03379	-0.1315	-0.17408	-0.08084	-0.07936	0.001851	0.094314	-0.03702	0.007364	-0.07043	-0.11411	0.19888	-0.10188	-0.18067	-0.1135
Pro Gene	PSMD1	-0.13882	0.169114	0.109464	0.213755	0.606592	0.377096	0.363988	0.180038	0.859599	0.17015	0.028294	0.293715	0.105105	0.171299	-0.06963	0.468237	0.077991	0.099718	0.257006	-0.15974	-0.19969	-0.08249	0.004981	-0.0927	-0.07348	-0.09241	-0.18577	0.250594	-0.06877	-0.25749	-0.18009
Pro Gene	CDK5	-0.05345	0.152301	0.112536	0.015144	0.26519	0.10608	0.210913	0.082772	0.451579	0.03945	0.15249	0.079636	0.140831	0.099218	-0.03414	0.267965	0.153956	-0.14527	0.2742	-0.09141	-0.11249	0.003615	0.074038	-0.04198	-0.01965	-0.07319	-0.1356	0.067801	0.01255	-0.10918	-0.12973
Pro Gene	BST2	-0.65849	-0.65399	-0.44161	-0.36931	-0.22674	0.755877	0.849566	0.224833	-0.01139	1.05461	0.391362	0.920287	0.333495	0.56826	-0.04067	0.633551	0.113928	-0.17143	0.457891	-0.25783	-0.30956	-0.03713	0.119326	-0.10541	-0.00736	-0.10734	-0.33567	0.244729	-0.03334	0.025897	-0.12402
Pro Gene	WNT5B	-0.05085	0.051437	0.045641	0.074206	0.143172	-0.0639	-0.05646	-0.07712	-0.11083	0.422888	-0.08353	0.040186	-0.04703	0.018503	-0.08945	0.008895	-0.0575	0.411203	-0.10726	-0.11083	-0.11083	-0.10625	-0.09762	-0.0951	-0.10543	-0.10573	-0.11083	-0.11083	-0.10388	0.147596	-0.09952
Pro Gene	JKAMP	-0.04675	0.425481	0.098829	-0.0924	0.080476	0.221705	0.231241	0.066919	0.206919	0.471186	0.543661	0.371264	0.189273	0.356469	-0.00666	0.231724	0.086849	-0.0671	-0.02904	-0.11243	-0.11703	0.000945	0.011771	-0.07164	-0.00848	-0.04852	-0.13829	0.092612	-0.09028	-0.1307	-0.15843
Pro Gene	RBKS	-0.36556	-0.13147	-0.32321	-0.31347	-0.292	0.137715	-0.0676	-0.16603	-0.22599	-0.3013	-0.3304	-0.31734	0.70185	0.515282	0.684107	0.34941	0.08562	-0.15167	0.380426	-0.05998	0.266572	-0.00609	0.081514	0.022858	0.126568	0.249973	0.262177	0.092634	0.282004	-0.17819	0.099797
Pro Gene	FUCA1	-0.00693	-0.00682	0.328355	0.1794	0.225623	-0.02532	-0.12457	-0.15113	-0.22229	-0.11151	-0.10476	-0.12847	0.088243	1.72163	-0.04912	1.12373	0.08857	-0.08945	-0.18747	-0.19649	-0.20086	-0.16393	-0.20059	-0.17542	-0.12287	-0.14042	-0.17789	-0.17669	0.080243	-0.20372	-0.2238
Pro Gene	LGALS9	-0.23632	-0.20209	0.018321	0.509975	0.310481	0.422162	0.376271	0.257976	0.205701	-0.23059	-0.30672	-0.20328	1.05006	1.241	0.410494	1.23015	1.02586	0.808285	-0.05218	-0.22862	-0.3164	-0.2513	-0.10247	-0.22008	-0.24287	-0.20917	-0.35057	-0.0618	-0.22044	-0.4003	-0.13819
Pro Gene	RNF135	-0.0463	-0.0783	0.027899	-0.0453	0.129353	0.204129	0.248283	0.050172	0.164751	0.17954	0.154917	0.236873	0.404826	0.594305	0.064128	0.457693	0.121131	0.095732	-0.04293	-0.1597	-0.16597	-0.12591	-0.04077	-0.09243	-0.11768	-0.13238	-0.13252	0.04586	-0.01911	-0.05682	0.008144
Pro Gene	HPSE	-0.15088	0.129251	-0.0944	-0.09361	-0.03836	-0.169	-0.15785	-0.14495	-0.15907	-0.12933	-0.10933	-0.14152	0.415839	0.427441	1.17345	0.4797	-0.14088	-0.11177	-0.16685	-0.06262	-0.00367	-0.0037	0.201929	0.003965	-0.00469	0.022148	-0.08599	-0.03779	-0.02905	-0.1527	-0.10958
Pro Gene	CRHBP	-0.04489	0.00205	-0.04489	-0.04489	-0.04489	-0.04489	-0.0214	-0.03302	0.017796	-0.02847	-0.04489	-0.04489	0.239166	0.730109	-0.01053	1.16741	-0.00799	0.007085	0.002974	-0.04489	-0.04489	-0.01399	-0.04489	-0.04141	-0.03265	-0.03273	-0.02986	-0.04489	-0.02923	-0.03074	-0.03792
Pro Gene	RTN4IP1	0.008973	0.100097	0.082018	0.047698	0.208417	-0.05372	0.032931	0.012599	0.129606	-0.03373	-0.04752	0.03289	0.00697	-0.00043	-0.06265	0.332385	0.046827	-0.07272	-0.06145	-0.06921	-0.07179	-0.00965	0.06635	-0.02703	-0.01426	-0.01636	-0.03642	0.070908	0.000203	-0.05013	0.071451
Pro Gene	OGFR	-0.22082	0.104948	-0.05046	-0.02269	0.000507	-0.09735	0.004822	-0.06137	-0.02602	-0.04408	-0.12448	-0.00969	0.154003	0.113866	0.042395	0.180274	0.146302	-0.05723	-0.12373	-0.03081	-0.03535	0.033336	0.001821	0.126219	0.108386	0.128501	0.004799	0.046684	0.087291	-0.14855	0.099435
Pro Gene	POGLUT1	-0.12893	-0.00959	-0.03563	-0.09077	-0.00352	0.298578	0.270237	0.255838	0.355213	0.147523	0.064743	0.160741	-0.02479	-0.04785	-0.08783	0.063071	0.055443	1.62631	-0.03252	-0.01972	-0.04327	0.033065	0.01692	0.065804	0.023121	0.042141	0.00398	-0.02796	0.037622	-0.11913	-0.05262
Pro Gene	IL18R1	-0.1871	-0.17798	-0.16938	-0.16225	-0.16531	-0.18898	-0.13904	-0.12418	-0.19613	-0.05499	-0.10009	-0.15027	-0.13633	-0.19026	-0.14397	-0.17547	-0.05988	0.101635	1.07299	0.160531	0.278478	0.522407	0.605342	-0.06435	0.274152	0.112051	0.018426	0.215675	0.099758	-0.19433	-0.16917
Pro Gene	SAMSN1	-0.62178	-0.6417	-0.64425	-0.63336	-0.62756	-0.61558	-0.62991	-0.60742	-0.60905	-0.61607	-0.62086	-0.61688	0.408906	0.079133	0.838234	0.01948	-0.13621	0.716494	0.998619	0.343859	0.390171	0.522381	0.687527	0.501459	0.451218	0.897966	0.373769	0.81923	0.371553	-0.42731	-0.07816
Pro Gene	SYAP1	-0.26728	-0.08848	-0.12228	-0.17036	-0.03077	-0.28137	-0.2625	-0.31302	-0.20955	-0.22651	-0.27085	-0.21716	0.421406	-0.11832	0.254367	-0.01415	0.275512	-0.11721	0.688554	0.139214	0.074513	-0.01937	0.034546	0.209198	0.092659	0.279565	0.203375	0.266437	0.385342	-0.23004	-0.06391
Pro Gene	GMFG	-0.63324	-0.67672	-0.67483	-0.66202	-0.64987	-0.11231	0.518304	0.220996	0.634202	-0.2242	-0.57316	-0.02371	0.475556	0.355011	0.467848	0.449917	0.506318	-0.21531	-0.03513	0.407497	0.215458	0.671567	0.64712	0.446734	0.471052	0.238177	0.073255	0.663355	0.143111	-0.22382	-0.18344
Pro Gene	SLAMF1	-0.24391	-0.2598	-0.25622	-0.25697	-0.24859	-0.25837	-0.23466	-0.23048	-0.22852	-0.25336	-0.23966	-0.2431	-0.20396	-0.20813	0.151273	-0.20388	-0.23114	0.166706	-0.17728	0.22469	0.305809	0.738849	0.909859	-0.04604	0.398696	0.148715	-0.022	0.152606	-0.1603	0.008464	0.101842
Pro Gene	ETV7	-0.1402	0.039779	-0.10304	0.050629	0.05094	-0.09933	-0.10538	-0.11301	-0.16007	0.082833	-0.08863	0.127768	-0.12149	-0.15641	-0.12638	-0.11736	-0.12975	-0.07079	-0.12	0.078084	-0.09057	0.051335	0.670209	-0.04454	-0.02639	-0.08032	-0.11906	0.306628	-0.09463	0.030737	-0.0902
Pro Gene	THEM4	-0.07764	0.190221	-0.0009	-0.04523	0.113947	-0.0969	-0.13478	-0.08452	-0.0264	-0.03785	-0.04056	-0.10489	-0.16801	-0.1068	-0.19907	0.107451	0.02125	-0.16167	-0.10973	0.37273	0.304861	0.285029	0.487431	-0.12671	0.122693	-0.00732	0.068697	-0.01661	-0.03934	-0.09425	-0.09233
Pro Gene	TRIM69	-0.23542	0.078859	-0.09976	-0.10742	-0.09831	0.205101	0.211676	-0.0081	-0.13186	0.03666	-0.12528	0.027666	-0.02834	-0.02134	-0.12	0.063323	-0.01222	0.247167	-0.11678	-0.00461	0.011575	0.123407	0.321328	0.009038	0.125302	-0.00183	-0.10891	0.125964	-0.04758	0.072339	-0.08664
Pro Gene	AKNA	-0.38187	-0.36175	-0.33739	-0.33888	-0.32729	-0.31055	-0.34239	-0.33185	-0.31819	-0.37637	-0.39109	-0.33789	-0.08014	-0.19761	-0.26668	-0.1057	-0.02125	-0.09666	-0.02293	0.045882	0.14444	0.277744	0.259509	0.682625	0.40864	0.540632	0.492914	0.552187	0.675488	-0.26997	-0.01697
Pro Gene	DENND2D	-0.18914	-0.09462	-0.08503	-0.06105	-0.03299	-0.31144	-0.31434	-0.25184	-0.26861	-0.28356	-0.2587	-0.29735	-0.19777	-0.06382	-0.20842	-0.03882	-0.18221	-0.27446	-0.12105	0.166182	0.177812	0.347328	0.226406	0.407639	0.372721	0.247167	0.159052	0.377925	0.310993	-0.26211	-0.11677
Pro Gene	B3GNT2	-0.22761	-0.13163	-0.07628	-0.10446	-0.0394	0.122136	-0.00188	-0.14673	-0.10821	-0.15185	-0.27371	0.286714	-0.11313	-0.07612	-0.04609	-0.06297	-0.09872	-0.0806	-0.22379	0.072718	0.085036	0.037724	0.292439	0.38972	0.203071	0.300683	0.268242	0.239515	0.18406	-0.29788	-0.05753
Pro Gene	HNRNPA1	-0.41361	0.008397	0.246677	-0.40479	0.519527	-0.05102	0.008458	-0.09361	0.448848	0.334579	0.456023	0.063351	0.107425	-0.26259	-0.40361	0.223656	0.354405	0.14008	0.10374	0.359646	0.272169	0.303213	0.391638	0.30979	0.268454	0.263722	0.228481	0.587051	0.25998	-0.57846	0.243116
Pro Gene	TRIM21	-0.09081	0.026348	-0.02023	-0.00521	0.006697	0.227096	0.080424	0.030027	0.035115	0.052836	-0.00479	0.055193	-0.0526	0.023267	-0.0693	0.087143	-0.13409	-0.12393	-0.0965	-0.02509	-0.01709	0.092046	0.11758	0.125403	0.113281	0.07596	-0.06097	0.512477	0.06814	-0.14874	-0.04803
Pro Gene	IMMT	-0.06439	0.224453	0.128208	-0.05648	0.415632	0.047655	0.038835	-0.03334	0.214016	-0.0294	-0.00277	0.061272	0.16351	0.10782	-0.12859	0.312024	0.030973	0.002799	-0.05199	0.037514	0.009868	0.196318	0.151203	0.017357	0.127157	0.09796	-0.03858	0.440402	0.050602	-0.22624	-0.05357
Pro Gene	PTK2B	-0.33478	-0.21308	-0.27745	-0.05478	-0.20961	-0.28332	-0.32877	-0.29051	-0.3217	-0.36641	-0.34226	-0.35886	-0.04543	-0.13087	-0.01064	-0.04027	-0.11814	0.170636	-0.18609	-0.10383	-0.11235	-0.0048	0.016966	0.145641	0.139891	0.141121	0.00952	0.372086	0.213598	0.263158	0.108089
Pro Gene	AKAP7	-0.05314	-0.10519	0.083942	-0.03629	0.020328	0.036783	0.010156	-0.06513	0.111231	0.100358	-0.07226	-0.02592	0.066398	0.05723	-0.04725	0.028951	0.036382	-0.08622	0.011153	0.013595	0.092499	0.050089	-0.07258	0.031503	0.118182	0.071672	0.068977	0.208952	0.109628	-0.1098	-0.07505
Pro Gene	ZNF317	-0.10337	0.082212	0.035891	0.007732	0.063599	-0.06159	0.044467	-0.05682	0.027008	-0.10938	-0.12178	-0.05513	-0.00553	-0.01142	-0.06068	0.114392	-0.04263	-0.07403	-0.01129	0.047369	0.08112	0.083633	0.009543	0.084439	0.073194	0.077079	0.017883	0.20206	0.088772	-0.12541	0.023127
Pro Gene	FASTKD1	-0.10868	-0.02505	0.009798	0.031412	0.112665	0.089403	-0.01916	-0.02539	0.022936	-0.0663	-0.10914	-0.08188	0.074387	0.003934	-0.12867	-0.05753	-0.00306	-0.01412	0.039638	-0.00017	0.017771	0.044688	0.017703	0.043139	0.000503	0.021661	0.056236	0.165666	0.049789	-0.05743	0.029219
Pro Gene	HSH2D	-0.21943	-0.07172	-0.16725	0.040908	-0.15876	-0.33481	-0.33533	-0.32695	-0.3364	-0.33998	-0.34225	-0.34141	-0.30024	-0.33362	-0.30497	-0.32259	0.013719	-0.1037	-0.3012	-0.19872	-0.21892	-0.05399	-0.07821	-0.11434	0.00699	-0.07836	-0.23362	-0.02485	0.353507	0.533926	0.316889
Pro Gene	CR2	-0.07654	-0.07538	-0.07534	-0.0547	-0.06578	-0.08979	-0.08834	-0.08067	-0.08979	-0.08979	-0.07785	-0.08979	-0.07612	-0.07931	-0.07389	-0.08979	-0.07506	-0.05538	-0.08597	-0.07459	-0.07711	-0.08516	-0.08445	-0.08979	-0.06975	-0.08152	-0.07821	-0.08979	-0.08655	0.086175	1.28488
Pro Gene	CLECL1	-0.14492	-0.19409	-0.19948	-0.1939	-0.17924	-0.20006	-0.19409	-0.19401	-0.20006	-0.1913	-0.19243	-0.19133	0.056295	0.158639	-0.11212	0.267553	0.29701	0.378524	0.216231	-0.13077	-0.13202	-0.13267	-0.17645	-0.01693	-0.02806	0.071359	-0.12825	0.073716	-0.02593	0.271975	0.712686
Con Gene	C9orf170	0.154158	-0.01075	-5.34e-05	-0.01075	-0.01075	-0.01075	0.050723	-0.01075	-0.01075	0.017653	0.081418	0.099593	-0.01075	0.047052	-0.01075	-0.01075	-0.01075	-0.01075	-0.01075	-0.01075	-0.01075	-0.01075	-0.01075	-0.01075	-0.01075	-0.01075	-0.01075	-0.01075	-0.01075	-0.00392	-0.01075
Con Gene	CELF4	0.63751	2.59326	0.145242	-0.00097	-0.01916	-0.04749	-0.02269	-0.01246	-0.04749	-0.03608	-0.03383	-0.03063	-0.04749	-0.04749	-0.04749	-0.04749	-0.04749	-0.04749	-0.0071	-0.03852	0.002035	-0.03028	-0.04125	-0.04749	-0.04749	-0.04749	-0.04749	-0.04749	-0.0387	-0.04033	-0.03818
Con Gene	TUBB3	-0.09642	2.31128	0.159175	0.073152	0.040136	0.343431	0.265156	0.20026	0.315564	0.404284	0.999482	0.462766	-0.08848	-0.03186	-0.0964	-0.14835	-0.01622	-0.11255	0.152898	-0.16523	-0.1439	-0.17386	-0.17806	-0.12189	-0.15688	-0.14025	-0.14953	-0.16479	-0.14574	-0.10397	-0.13725
Con Gene	GALNT13	0.002765	1.38799	-0.01943	-0.00904	-0.01274	-0.01943	-0.01943	-0.01943	-0.01943	0.035031	0.146508	0.031882	-0.01943	-0.01943	-0.01943	-0.01943	-0.01943	-0.01943	-0.01943	0.024621	-0.01943	-0.01943	-0.01943	-0.01943	-0.01943	-0.01943	-0.01943	-0.01943	-0.01943	-0.01943	-0.01943
Con Gene	HELT	0.036094	1.12566	-0.00911	-0.00911	-0.00911	-0.00911	-0.00911	-0.00911	-0.00911	-0.00911	-0.00911	-0.00911	-0.00911	-0.00911	-0.00911	-0.00911	-0.00911	-0.00911	-0.00911	-0.00911	-0.00911	-0.00911	-0.00911	-0.00911	-0.00911	-0.00911	-0.00911	-0.00911	-0.00911	-0.00911	-0.00911
Con Gene	GNAT1	-0.01446	1.11341	0.003419	-0.01117	-0.01446	-0.01446	0.087429	0.02246	-0.01446	-0.01446	-0.01446	-0.01446	-0.01446	-0.00252	-0.01446	-0.01446	-0.01446	0.078512	-0.01446	-0.01446	-0.01446	-0.01446	0.012074	-0.01446	-0.01446	-0.01446	-0.01446	-0.01446	-0.01446	-0.01446	-0.01446
Con Gene	NPAS3	-0.02701	1.0608	0.005726	-0.03339	-0.04685	-0.04897	-0.01972	-0.00311	-0.04897	0.527577	0.032761	0.300698	-0.04897	-0.04043	-0.04897	-0.04897	-0.04897	-0.04897	-0.04897	-0.04897	-0.04897	-0.04897	-0.04897	-0.04897	-0.04897	-0.04897	-0.04897	-0.04897	-0.04897	-0.00171	-0.0413
Con Gene	BRSK2	-0.03507	0.779621	0.078178	0.042894	0.024756	-0.03981	-0.00656	0.000328	-0.03981	0.182955	-0.02703	0.21671	-0.01693	-0.03981	-0.03981	-0.03981	-0.03981	-0.03981	-0.02584	-0.02934	-0.01837	-0.0286	-0.02712	-0.03981	-0.02889	-0.02786	-0.03981	-0.03981	-0.03981	-0.03711	-0.03981
Con Gene	NYAP1	0.003243	0.603801	0.179898	0.007432	0.004447	-0.02994	0.105649	0.049849	0.067711	0.047395	0.06622	0.024029	-0.02994	-0.00578	-0.02994	-0.02994	-0.02994	-0.02994	-0.02994	-0.02994	-0.02994	-0.02994	-0.02994	-0.02994	-0.02994	-0.01909	-0.02994	-0.02994	-0.02034	-0.02821	-0.02994
Con Gene	THEG	-0.00595	0.559042	0.042569	-0.00595	-0.00595	-0.00595	-0.00595	-0.00595	-0.00595	-0.00595	-0.00595	-0.00595	-0.00595	-0.00595	-0.00595	-0.00595	-0.00595	-0.00595	-0.00595	-0.00595	-0.00595	-0.00595	-0.00595	-0.00595	-0.00595	-0.00595	-0.00595	-0.00595	-0.00595	-0.00595	-0.00595
Con Gene	GAD1	0.013764	0.453336	0.087502	0.142844	0.316514	-0.04838	-0.04838	-0.03862	-0.04838	-0.04214	-0.02378	-0.03556	0.001664	-0.003	-0.01582	-0.04838	-0.04838	-0.04838	-0.00757	-0.0391	-0.04838	-0.04838	-0.04838	-0.04838	-0.04838	-0.03925	-0.04838	-0.04838	-0.04838	-0.04367	-0.04
Con Gene	FAM219B	-0.03588	0.425599	0.022556	0.024992	0.034049	0.124608	0.226479	0.104846	0.191932	0.239633	0.023156	0.14382	-0.08981	-0.0408	-0.11729	-0.02175	-0.08008	-0.09177	0.028684	-0.06469	-0.05738	0.010861	0.025698	-0.0235	-0.0064	-0.0171	-0.06159	0.091103	0.001066	-0.07611	-0.02703
Con Gene	MED12L	-0.04117	0.398802	0.040416	-0.01108	0.011194	-0.04117	-0.04117	-0.03259	-0.04117	0.031982	-0.02494	0.067114	-0.01019	-0.02306	-0.04117	0.067202	0.002875	0.392801	-0.02756	-0.00237	-0.00106	-0.01167	-0.01307	-0.03052	-0.00338	-0.01799	-0.04117	0.053161	0.008848	-0.02191	0.15014
Con Gene	LSS	-0.01317	0.398416	0.171352	0.189171	0.208355	0.107954	0.07114	0.010671	0.169145	0.008643	-0.06905	-0.02483	-0.00668	0.243987	0.047204	0.162221	-0.12886	0.128757	-0.1328	-0.11007	-0.09514	-0.0978	-0.08538	-0.11186	-0.07688	-0.08824	-0.10165	-0.05959	-0.07062	-0.04486	-0.11183
Con Gene	GPR173	0.007485	0.365449	-0.00939	-0.02074	-0.01585	0.002415	0.178492	0.264022	0.093361	0.240035	0.175388	0.091487	-0.00569	-0.03351	-0.02692	-0.036	-0.036	0.048388	-0.036	-0.036	-0.036	-0.036	-0.02895	-0.036	-0.036	-0.036	-0.036	-0.036	-0.02536	-0.0324	-0.036
Con Gene	ST8SIA5	0.070356	0.199475	0.012245	-0.0138	-0.0138	-0.0138	0.012788	-0.00294	-0.0138	0.039413	0.013979	0.035819	-0.0138	0.035037	-0.0138	-0.0138	-0.0138	-0.0138	-0.0138	-0.0138	-0.0138	-0.0138	0.005736	-0.0138	0.039148	-0.0138	-0.0138	-0.0138	-0.0138	-0.00793	0.0211
Con Gene	HTR2C	-0.00952	0.192319	0.090814	-0.00574	0.17909	-0.00952	-0.00952	-0.00952	-0.00952	-0.00952	-0.00952	-0.00952	-0.00952	-0.00952	-0.00952	-0.00952	-0.00952	-0.00952	-0.00952	-0.00952	-0.00952	-0.00952	-0.00952	-0.00952	-0.00952	-0.00952	-0.00952	-0.00952	-0.00952	-0.00952	-0.00952
Con Gene	MYO1H	-0.00507	0.117428	-0.00507	-0.00507	-0.00507	-0.00507	0.065282	-0.00507	-0.00507	-0.00507	-0.00507	-0.00507	-0.00507	-0.00507	-0.00507	-0.00507	-0.00507	-0.00507	-0.00507	-0.00507	-0.00507	-0.00507	-0.00507	-0.00507	-0.00507	-0.00507	-0.00507	-0.00507	0.04173	-0.00507	-0.00507
Con Gene	RGPD6	0.023293	0.108201	0.000759	-0.01027	-0.02559	-0.03334	0.028298	-0.00155	0.052997	0.002132	0.005514	0.004378	-0.03334	-0.01521	-0.03334	-0.03334	-0.01695	0.021363	-0.03334	0.0194	-0.00597	-0.00731	0.007006	0.000814	-0.00051	0.010893	0.010478	-0.03334	0.003419	0.011194	-0.0175
Con Gene	CRISP2	0.094409	-0.02364	0.479081	0.014471	0.005411	-0.02364	-0.02364	-0.02364	-0.02364	-0.02364	-0.02364	-0.02364	-0.02364	-0.02364	-0.02364	-0.02364	-0.02364	-0.02364	-0.02364	-0.02364	-0.02364	-0.02364	-0.02364	-0.02364	-0.02364	-0.02364	-0.02364	-0.02364	-0.02364	-0.02364	-0.02364
Con Gene	KRT79	0.020147	-0.0198	0.300308	-0.01297	0.060534	-0.0198	-0.0198	-0.0198	-0.0198	0.007153	0.26992	0.017951	-0.0198	-0.0198	-0.0198	-0.0198	-0.0198	-0.0198	-0.0198	-0.0198	-0.0198	-0.0198	-0.0198	-0.0198	-0.0198	-0.0198	-0.0198	-0.0198	-0.0198	-0.0198	-0.0198
Con Gene	ITIH2	0.088169	-0.01709	0.236802	0.008793	0.110464	-0.01709	-0.01709	-0.01709	-0.01709	-0.01709	-0.01709	-0.01709	-0.01709	-0.01709	-0.01709	-0.01709	-0.01709	-0.01709	-0.01709	-0.01709	-0.01709	-0.01709	-0.01709	-0.01709	-0.01709	0.003705	-0.01709	-0.01709	-0.01709	-0.01709	-0.01709
Con Gene	HPX	0.056722	0.162053	0.191587	0.020533	0.007636	0.138765	0.01199	0.038132	-0.03375	-0.01241	-0.00024	0.089229	-0.03375	0.005986	-0.00098	-0.03375	-0.03375	-0.03375	0.057927	-0.03375	-0.03375	-0.0174	-0.03375	-0.01717	-0.03375	-0.03375	-0.01355	-0.03375	-0.03375	-0.01478	-0.03375
Con Gene	FGF20	-0.00467	0.089805	0.15362	0.025103	0.01959	-0.01928	-0.01928	-0.00252	-0.01928	-0.01115	-0.01928	0.00097	-0.01928	0.021805	-0.01928	-0.01928	-0.01928	-0.01928	-0.01928	0.00784	-0.01928	-0.01928	-0.01928	-0.00538	-0.01928	-0.00585	-0.01928	-0.01928	-0.01177	-0.01928	-0.01928
Con Gene	SLCO1A2	-0.00455	-0.00455	0.050924	0.016663	-0.00455	-0.00455	-0.00455	-0.00455	-0.00455	-0.00455	-0.00455	-0.00455	-0.00455	-0.00455	-0.00455	-0.00455	-0.00455	-0.00455	-0.00455	-0.00455	-0.00455	-0.00455	-0.00455	-0.00455	-0.00455	-0.00455	-0.00455	-0.00455	-0.00455	-0.00455	-0.00455
Con Gene	MROH1	-0.01709	0.16939	0.135155	0.656287	0.256062	-0.02948	-0.02955	-0.00313	0.017284	-0.14932	-0.16682	-0.13749	-0.08896	-0.01758	-0.07463	-0.03471	-0.11791	-0.10915	-0.16174	-0.12829	-0.14689	-0.14565	-0.13013	-0.13457	-0.13335	-0.11583	-0.10549	-0.03608	-0.10218	-0.13928	-0.1548
Con Gene	CCDC88B	-0.09653	-0.10233	-0.00952	0.536485	0.216538	-0.20226	-0.18058	-0.20374	-0.21772	-0.22376	-0.22983	-0.22746	-0.08917	-0.16058	-0.16305	-0.13572	-0.09642	-0.14775	-0.07249	-0.10748	-0.06832	-0.06309	-0.00563	-0.00721	-0.02009	-0.02183	-0.03224	0.086999	0.016659	-0.11791	-0.05363
Con Gene	KNG1	-0.01612	-0.01612	0.035456	0.078141	0.004066	-0.01612	-0.01612	-0.01612	-0.01612	-0.01612	-0.01612	-0.01612	-0.01612	-0.01612	-0.01612	-0.01612	-0.01612	-0.01612	-0.01612	-0.01612	0.023656	-0.01612	-0.01612	-0.01612	-0.01612	-0.01612	-0.01612	-0.01612	-0.01612	-0.01612	0.012214
Con Gene	ROS1	-0.0088	-0.0088	-0.00371	0.054223	0.001235	-0.0088	-0.0088	-0.0088	-0.0088	-0.0088	-0.0088	-0.0088	-0.0088	-0.0088	-0.0088	-0.0088	-0.0088	-0.0088	-0.0088	-0.0088	-0.0088	-0.0088	-0.0088	-0.0088	-0.0088	-0.0088	-0.0088	-0.0088	-0.00094	-0.0088	-0.0088
Con Gene	CNTNAP5	-0.00326	-0.00326	-0.00326	0.022668	-0.00326	-0.00326	-0.00326	-0.00326	-0.00326	-0.00326	-0.00326	-0.00326	-0.00326	-0.00326	-0.00326	-0.00326	-0.00326	-0.00326	-0.00326	-0.00326	-0.00326	-0.00326	-0.00326	-0.00326	-0.00326	-0.00326	-0.00326	-0.00326	-0.00326	-0.00326	-0.00326
Con Gene	PIF1	-0.10408	-0.10656	-0.0995	0.004979	0.399968	-0.06823	-0.04825	-0.03481	0.351656	0.026954	-0.08773	0.017315	-0.08927	-0.01493	-0.06572	0.006192	-0.02647	-0.08844	-0.078	-0.10026	-0.06733	-0.08531	-0.07707	0.055699	-0.02716	-0.00362	-0.04514	0.032279	0.085811	0.061973	-0.04459
Con Gene	AWAT2	-0.00326	-0.00326	-0.00326	-0.00326	0.146467	-0.00326	-0.00326	-0.00326	-0.00326	-0.00326	-0.00326	-0.00326	-0.00326	-0.00326	-0.00326	-0.00326	-0.00326	-0.00326	-0.00326	-0.00326	-0.00326	-0.00326	-0.00326	-0.00326	-0.00326	-0.00326	-0.00326	-0.00326	-0.00326	-0.00326	-0.00326
Con Gene	MYH1	-0.00407	-0.00407	-0.00407	0.003463	0.139203	-0.00407	-0.00407	-0.00407	-0.00407	-0.00407	-0.00407	-0.00407	-0.00407	-0.00407	-0.00407	-0.00407	-0.00407	-0.00407	-0.00407	-0.00407	-0.00407	-0.00407	-0.00407	-0.00407	-0.00407	-0.00407	-0.00407	-0.00407	-0.00407	-0.00407	-0.00407
Con Gene	ONECUT1	-0.01265	-0.01265	0.00361	0.043172	0.07557	-0.01265	0.028422	-0.01265	-0.01265	0.0055	-0.01265	-0.01265	-0.01265	-0.01265	-0.01265	-0.01265	-0.01265	-0.01265	0.025944	-0.01265	-0.01265	-0.01265	-0.01265	-0.01265	-0.01265	-0.01265	-0.01265	-0.01265	-0.01265	-0.00662	-0.01265
Con Gene	TEX19	-0.00618	-0.00618	-0.00618	0.035482	0.036803	-0.00618	-0.00618	-0.00618	-0.00618	-0.00618	-0.00618	-0.00618	-0.00618	-0.00618	-0.00618	-0.00618	-0.00618	-0.00618	-0.00618	-0.00618	-0.00618	-0.00618	-0.00618	-0.00618	-0.00618	-0.00618	-0.00618	-0.00618	-0.00618	-0.00618	-0.00618
Con Gene	HEY1	-0.14748	0.125277	-0.10832	-0.11924	-0.11766	4.74507	2.15612	0.626226	0.5232	-0.0175	-0.06503	0.287492	-0.07318	-0.09766	0.140238	-0.10673	-0.09144	0.222445	0.770944	-0.13207	-0.13395	-0.13519	-0.13341	-0.13936	-0.11772	-0.12685	-0.13415	-0.09587	-0.11711	-0.08318	-0.13829
Con Gene	PTPN14	-0.04304	-0.14803	0.212213	0.091675	0.087321	2.66922	1.48538	1.0972	1.97896	0.203832	0.447785	0.335588	-0.14818	-0.15402	-0.15402	-0.16243	-0.15764	-0.1489	-0.15266	-0.12084	-0.15481	-0.15355	-0.13161	-0.1532	-0.15378	-0.15254	-0.16243	-0.16243	-0.13619	-0.15666	-0.16
Con Gene	SULF2	-0.1805	-0.05329	0.196781	0.046801	0.171716	1.8989	1.10563	0.816314	0.92541	0.263571	0.168706	0.137811	0.541079	0.373337	0.519171	0.130613	0.782593	1.02945	-0.21465	-0.22095	-0.21102	-0.21862	-0.19664	-0.21509	-0.21518	-0.21172	-0.21067	-0.20435	-0.21354	-0.2113	-0.15157
Con Gene	CYB5R3	-0.04095	0.630324	0.115567	-0.10921	0.092645	1.48707	1.26287	0.748713	1.29553	1.15088	1.04444	1.46484	0.012155	-0.01957	-0.17684	0.097854	0.249238	0.115174	0.057033	-0.24977	-0.24626	-0.14035	-0.21277	-0.18902	-0.08874	-0.0955	-0.24952	-0.01363	-0.12809	-0.36215	-0.10712
Con Gene	LEPROT	0.017924	0.32046	0.12745	-0.08082	-0.00987	1.46753	1.16463	0.809882	0.977501	1.04036	0.75286	1.18714	0.196131	0.373375	0.166563	0.10684	-0.06468	-0.19462	-0.06956	-0.24754	-0.21153	-0.18748	-0.08421	-0.27019	-0.18573	-0.19543	-0.25968	-0.23188	-0.21918	-0.2726	-0.2555
Con Gene	ITGAV	-0.17332	-0.03175	-0.02822	0.241158	-0.00646	1.06773	0.482363	0.619816	0.559252	0.556712	0.450093	1.04459	0.172301	0.22903	0.239664	0.287485	-0.12919	-0.17726	0.613218	-0.20875	-0.22594	-0.22412	-0.16431	-0.21964	-0.21229	-0.20171	-0.21383	-0.17349	-0.19616	-0.28159	-0.25897
Con Gene	DGKI	-0.04146	0.174994	-0.03514	-0.02998	-0.03726	0.705634	0.239831	0.022964	0.329724	-0.00909	0.016563	0.121454	-0.00567	-0.02344	-0.03442	-0.04146	-0.04146	-0.04146	-0.04146	-0.03226	-0.0188	-0.04146	0.063344	-0.03582	-0.04146	-0.04146	-0.04146	-0.04146	-0.04146	0.06875	-0.02555
Con Gene	SLC35E4	-0.0785	-0.03494	-0.02449	0.037881	0.189719	0.510536	0.259127	0.138239	0.413378	-0.02726	0.004123	-0.00091	0.058498	-0.06711	-0.01224	-0.05078	0.02402	0.005748	0.008892	-0.06658	0.018438	-0.00487	0.045786	0.001823	-0.02177	0.031592	0.017498	-0.04715	0.029664	-0.09513	-0.07327
Con Gene	DCUN1D2	-0.04882	0.086927	0.057477	0.111221	0.112506	0.271355	0.199966	0.15251	0.036973	0.008084	-0.02537	0.0377	-0.04369	-0.02938	-0.05295	-0.0716	-0.06163	-0.02006	-0.05809	-0.03096	-0.07039	-0.03374	0.002777	-0.01568	-0.04303	-0.05644	-0.06105	0.041573	0.002801	-0.0592	-0.05658
Con Gene	TAS2R19	-0.00871	-0.00871	-0.00871	-0.00593	-0.00871	0.200658	0.017752	0.01853	-0.00871	-0.00871	-0.00871	-0.00871	-0.00871	-0.00871	0.019544	-0.00871	-0.00871	-0.00871	-0.00871	-0.00871	-0.00871	-0.00871	0.023597	-0.00871	-0.00871	0.020755	-0.00871	-0.00871	0.009463	-0.00871	0.025652
Con Gene	PDZD7	-0.02351	0.045896	0.023856	0.074398	0.019396	0.106679	-0.01678	-0.00667	-0.04635	-0.0382	-0.00955	0.032192	0.054878	0.052984	-0.02278	0.078391	-0.0099	-0.02042	-0.00979	-0.02895	0.019841	-0.00908	-0.02978	-0.02003	-0.01526	0.007708	0.010231	-0.04635	-0.01991	-0.03528	-0.03079
Con Gene	GRB10	-0.04593	0.183537	0.164756	0.034673	0.01666	1.6811	3.08234	1.36812	2.34005	-0.03342	0.05496	0.03252	-0.11983	-0.15517	-0.12662	-0.17845	-0.11729	-0.11982	-0.14352	-0.15919	-0.15887	-0.1418	-0.16939	-0.16427	-0.1598	-0.16544	-0.16648	-0.17845	-0.17089	-0.17133	-0.16237
Con Gene	TINAGL1	0.03685	-0.1394	0.4014	0.526585	0.60164	1.67671	1.98009	1.45818	1.90858	-0.19855	-0.01429	1.40671	-0.25471	-0.27803	-0.27121	-0.25043	-0.29146	-0.29025	-0.11835	-0.28593	-0.28115	-0.28455	-0.27928	-0.27643	-0.2894	-0.28286	-0.27778	-0.28512	-0.27592	-0.29006	-0.28494
Con Gene	ZNF160	-0.11214	0.115173	0.014523	0.056502	-0.03392	0.235658	0.267014	0.139357	0.090074	0.115532	0.02588	0.125352	-0.10607	-0.04587	-0.08732	-0.09064	-0.08583	-0.04935	-0.01918	0.000293	-0.01674	0.014296	0.01419	0.008822	0.040451	0.00955	-0.00468	-0.08152	0.014371	-0.13224	0.032194
Con Gene	CSF3	-0.04741	-0.05954	-0.03375	-0.03617	-0.01488	0.178738	0.225307	1.08111	1.00077	-0.0502	0.202205	-0.0329	-0.05125	-0.01405	0.2579	-0.06604	-0.06604	0.110272	-0.05247	-0.05696	-0.06604	-0.04964	-0.06306	-0.06461	-0.059	-0.0628	-0.05835	-0.06604	-0.06122	-0.05683	-0.06226
Con Gene	VWA3A	0.010823	-0.01002	-0.01002	0.008947	-0.01002	-0.01002	-0.01002	0.06737	-0.01002	0.053376	0.010234	-0.01002	-0.01002	-0.00143	-0.01002	-0.01002	-0.01002	-0.01002	-0.01002	-0.01002	0.050064	-0.01002	-0.01002	-0.01002	-0.01002	0.007218	-0.01002	-0.01002	-0.01002	-0.01002	-0.01002
Con Gene	ADAMTS9	-0.11183	-0.11991	-0.12807	-0.10865	-0.12807	2.62886	1.94231	1.71993	3.0964	0.4866	0.090277	0.542644	-0.1358	-0.13689	-0.1401	-0.14519	-0.12164	-0.1308	-0.14171	-0.13823	-0.13806	-0.13542	-0.12713	-0.13932	-0.14165	-0.14134	-0.14043	-0.14519	-0.13923	-0.14136	-0.12735
Con Gene	PDGFB	-0.12909	-0.07481	-0.12558	-0.11418	-0.1126	2.77413	2.22875	1.4984	3.00135	-0.1115	-0.01918	0.245838	0.010805	0.18849	-0.05059	0.104302	-0.0374	0.298816	-0.14241	-0.11614	-0.12161	-0.1058	-0.12338	-0.11779	-0.10201	-0.12948	-0.10502	-0.10007	-0.12131	-0.14014	-0.13879
Con Gene	PXDN	-0.19212	-0.19307	-0.2013	-0.19717	-0.17985	1.08026	1.9665	1.31282	2.55978	1.66946	0.700731	1.66576	-0.18652	-0.20271	-0.19022	-0.20773	-0.20567	-0.20423	-0.20302	-0.18728	-0.19388	-0.19427	-0.19432	-0.18862	-0.18389	-0.19266	-0.20442	-0.15549	-0.1822	-0.2033	-0.19307
Con Gene	ITGA5	-0.23876	-0.26352	-0.2482	-0.24979	-0.24492	1.9703	1.87315	1.74277	2.55518	0.428598	0.584926	0.442356	0.319128	0.022921	0.72441	0.062359	-0.00903	-0.04259	-0.07128	-0.14395	-0.09199	-0.11143	-0.23913	-0.08712	-0.11186	-0.14349	-0.01858	-0.17559	-0.06325	-0.27256	-0.26203
Con Gene	CHD3	-0.16125	0.141233	0.033877	-0.04874	-0.01615	0.42515	0.429031	0.287296	0.545767	0.146445	0.046194	0.15575	-0.0212	-0.02784	-0.09713	0.051598	-0.12716	0.446111	0.060381	0.127377	0.044469	0.114386	0.270555	0.111083	0.105797	0.051136	0.054376	0.00058	0.037297	-0.31416	-0.20394
Con Gene	GNA12	-0.09335	0.301244	0.023651	-0.05146	0.005537	0.284135	0.490409	0.291709	0.54015	0.277187	0.079828	0.424063	0.378416	0.306292	0.240466	0.523647	0.346352	0.403695	-0.11901	-0.12215	-0.12836	-0.10929	-0.04262	-0.08678	-0.12527	-0.11377	-0.12417	-0.13575	-0.09185	-0.13592	0.024507
Con Gene	KCNQ3	-0.04016	0.03547	-0.04016	-0.03345	-0.0335	0.470454	0.464503	0.221101	0.52158	-0.02353	0.093099	0.269132	0.040996	0.078875	-0.02503	-0.04016	0.033408	0.012671	-0.04016	-0.04016	0.011174	0.012321	-0.04016	-0.02601	-0.02977	-0.02628	-0.0038	-0.04016	-0.04016	-0.03778	-0.04016
Con Gene	STK3	0.021259	0.197883	0.188792	0.158422	0.237248	0.399148	0.493704	0.31003	0.494313	0.266607	0.011705	0.30815	0.131332	0.087181	0.041935	0.069571	0.072305	0.077835	0.062659	-0.12343	-0.11672	-0.12571	-0.10756	-0.15991	-0.14515	-0.13956	-0.13603	-0.04817	-0.13879	-0.12758	-0.11649
Con Gene	PDPR	0.017913	0.118671	0.078589	-0.04647	-0.0209	0.173564	0.36751	0.290769	0.43942	0.06758	-0.04728	0.155465	-0.04424	0.029335	-0.05914	0.05812	-0.01596	0.018305	-0.05362	-0.00666	-0.03529	9.83e-05	0.037991	0.009996	0.040715	-0.01192	-0.0116	0.077227	0.032102	-0.11657	-0.00841
Con Gene	MPP4	-0.02239	-0.00693	-0.01633	-0.00414	-0.01005	-0.02239	-0.00696	0.07279	0.390648	0.05205	0.15179	0.12117	-0.02239	0.017349	-0.02239	-0.02239	-0.02239	-0.02239	0.184046	-0.02239	-0.02239	-0.02239	-0.02239	-0.02239	-0.02239	-0.02239	0.014434	-0.02239	-0.02239	-0.01622	-0.00762
Con Gene	AHCTF1	-0.10817	0.019065	-0.01311	-0.05046	0.160307	0.310783	0.207689	0.125894	0.385698	0.011297	-0.11963	0.021283	0.020544	-0.06046	0.011371	-0.01457	-0.03765	0.088576	-0.03705	0.086841	0.016096	0.03771	0.082361	0.067027	0.03954	0.059351	0.023549	0.085869	0.025205	-0.14946	0.053977
Con Gene	SGSM2	0.067065	0.319411	0.227053	0.129073	0.033157	0.067053	0.232501	0.190456	0.383125	0.004404	-0.05866	0.04418	-0.03964	-0.02667	-0.10992	0.03392	-0.04869	0.058854	-0.08701	-0.00275	0.051252	0.016761	-0.06009	-0.02057	-0.00819	-0.03306	0.00201	-0.06406	-0.05332	-0.12708	-0.08694
Con Gene	SNX12	-0.07676	0.186665	0.122813	0.03429	0.217413	0.271426	0.28189	0.149072	0.335687	0.184358	0.178322	0.234859	0.030405	0.093826	-0.07618	0.192223	0.055839	-0.0031	0.038864	-0.05821	-0.08653	-0.00369	0.014426	-0.05012	-0.02748	-0.00917	-0.08207	0.070455	-0.05416	-0.16988	-0.01724
Con Gene	SGK494	0.005849	0.187247	0.008896	0.036089	0.055877	-0.04905	0.041868	0.067684	0.242441	-0.0277	-0.0445	-0.04236	0.043696	0.001278	-0.0081	-0.00928	0.160265	0.219894	0.001038	-0.0097	0.002802	-0.00201	0.013586	-0.02397	-0.02279	-0.01314	-0.01844	0.077249	-0.03056	-0.03677	0.004879
Con Gene	PRSS53	-0.01939	0.040712	-0.02127	-0.01882	-0.01045	0.006095	0.005774	0.066788	0.227887	0.002807	0.10367	-0.02104	-0.03753	-0.02315	-0.01555	-0.00683	-0.01598	-0.05164	-0.03216	0.026207	0.028866	-0.01583	0.019664	0.038059	0.034407	0.041119	-0.01801	-0.00931	0.003104	-0.03422	-0.01187
Con Gene	CENPT	-0.09075	0.100207	-0.01516	0.137131	0.146754	-0.01519	0.119817	0.085433	0.149099	0.139309	0.05663	0.11708	-0.13901	-0.1197	-0.20213	-0.05069	-0.19064	-0.21138	-0.12176	-0.04527	-0.04664	0.004459	-0.01931	-0.02873	0.028301	0.011483	-0.00767	0.032341	-0.0269	-0.02596	-0.11324
Con Gene	MMP14	-0.12046	-0.10657	0.03718	0.120374	0.076273	0.305256	0.618179	0.40902	1.27144	1.37046	0.767029	1.09396	0.24596	0.98401	0.238211	0.973541	-0.16041	-0.12067	-0.26621	-0.27891	-0.28526	-0.27445	-0.27827	-0.28151	-0.28248	-0.28505	-0.28652	-0.29486	-0.27857	-0.28326	-0.28385
Con Gene	WNT5A	-0.0697	-0.03686	-0.03307	-0.09804	-0.08871	-0.06432	-0.04614	-0.0267	-0.06434	1.34204	0.499337	1.03349	0.158268	0.12741	0.080679	0.044255	0.087766	0.323742	-0.11489	-0.10617	-0.11489	-0.11489	-0.10477	-0.11307	-0.11213	-0.11313	-0.10112	-0.11489	-0.10835	-0.10657	-0.10707
Con Gene	RCN2	-0.10935	0.059997	0.286518	-0.12943	0.547536	0.616272	0.60134	0.252648	0.685204	1.01303	0.385335	0.930005	-0.20894	-0.18574	-0.33623	-0.06147	-0.0808	-0.12206	0.139861	-0.11774	-0.08282	-0.05113	-0.04111	-0.09827	-0.02617	-0.07718	-0.1399	0.146596	-0.05602	-0.23719	0.042991
Con Gene	RUNX1	-0.13586	-0.176	0.390523	0.219774	0.062903	-0.35661	-0.28018	-0.23819	-0.28942	0.657424	0.27033	0.438967	0.331419	0.241402	0.50754	0.019018	0.116573	0.066386	0.022749	-0.045	-0.07057	-0.02632	0.093246	-0.08596	-0.09651	-0.16719	-0.20261	-0.03643	-0.13781	-0.33633	-0.23383
Con Gene	MAGEL2	-0.008	-0.02322	0.067164	-0.0188	0.004859	-0.02322	-0.02322	-0.02322	-0.02322	0.330329	0.328647	0.062463	-0.02322	-0.02322	-0.02322	-0.02322	-0.02322	-0.02322	-0.02322	-0.02322	-0.02322	-0.02322	-0.02322	-0.02322	-0.02322	-0.02322	-0.02322	-0.02322	-0.02322	-0.02322	-0.02322
Con Gene	SLC25A18	-0.02536	-0.02536	0.040992	0.003855	0.007801	-0.02536	-0.00741	-0.00402	-0.02536	0.306696	0.020957	0.082688	-0.02536	-0.01618	-0.0139	-0.02536	0.022134	-0.02536	-0.02536	-0.02536	-0.02536	-0.02536	-0.02536	-0.02536	-0.02536	-0.00782	-0.02536	-0.02536	-0.02536	-0.01695	-0.01486
Con Gene	LRRTM1	-0.01438	-0.01438	7.08e-05	-0.01354	0.004987	-0.01438	0.047255	-0.01438	-0.01438	0.264347	0.152414	-0.00132	-0.01438	-0.01438	-0.01438	-0.01438	-0.01438	-0.01438	-0.01438	-0.01438	-0.01438	-0.01438	-0.01438	-0.01438	-0.01438	-0.01438	-0.01438	-0.01438	-0.01438	-0.01438	-0.01438
Con Gene	SYT9	0.005016	0.24632	-0.01739	-0.01739	-0.01739	-0.01739	-0.01739	-0.01739	-0.01739	0.263198	0.070962	0.160133	-0.01739	-0.01739	-0.01739	-0.01739	-0.01739	-0.01739	-0.01739	-0.01739	-0.01739	-0.01739	-0.01739	-0.01739	-0.01739	-0.01739	-0.01739	-0.01739	-0.01739	-0.00963	-0.01739
Con Gene	MAGED4	-0.02215	0.113848	0.072243	-0.00664	-0.02215	-0.02215	-0.01124	0.002329	-0.02215	0.204265	0.130493	0.054861	-0.02215	-0.02215	-0.02215	-0.02215	-0.02215	-0.02215	-0.02215	-0.02215	-0.02215	-0.02215	-0.02215	-0.00441	-0.02215	-0.02215	-0.02215	-0.02215	-0.02215	-0.00463	-0.02215
Con Gene	ADRA1B	-0.01936	0.080157	-0.0129	-0.018	-0.01936	0.120785	0.021733	0.016268	-0.01936	0.20259	0.156041	0.165772	-0.01936	-0.01936	-0.01936	-0.01936	-0.01936	-0.01936	-0.01936	0.00144	-0.01936	-0.01936	-0.01936	-0.01936	-0.01936	-0.01936	-0.01936	-0.01936	0.008879	-0.01772	-0.01936
Con Gene	DIRC1	-0.00902	-0.00902	-0.00902	-0.00902	-0.00902	-0.00902	-0.00902	-0.00902	-0.00902	0.193933	0.049671	0.061607	-0.00902	-0.00902	-0.00902	-0.00902	-0.00902	-0.00902	-0.00902	-0.00902	-0.00902	-0.00902	-0.00902	-0.00902	-0.00902	-0.00902	-0.00902	-0.00902	-0.00902	-0.00902	-0.00902
Con Gene	SPSB4	-0.00966	-0.00966	-0.00966	-0.00966	-0.00966	-0.00966	-0.00966	-0.00966	-0.00966	0.183383	-0.00966	0.167699	-0.00966	-0.00966	-0.00966	-0.00966	-0.00966	-0.00966	-0.00966	-0.00966	-0.00966	-0.00966	-0.00966	-0.00966	-0.00966	-0.00966	-0.00966	-0.00966	-0.00966	-0.00966	-0.00966
Con Gene	LCTL	-0.01681	-0.01681	-0.01681	-0.00653	-0.00865	-0.01681	-0.01681	0.014776	-0.01681	0.106488	0.097614	0.049823	-0.01681	-0.01681	-0.01681	-0.01681	-0.01681	-0.01681	-0.01681	0.010262	-0.01681	0.006936	-0.01681	-0.00223	-0.01681	-0.01681	0.021227	-0.01681	0.020129	-0.01299	0.01374
Con Gene	SGCZ	-0.00326	-0.00326	-0.00326	-0.00326	-0.00326	-0.00326	-0.00326	-0.00326	-0.00326	0.092637	-0.00326	-0.00326	-0.00326	-0.00326	-0.00326	-0.00326	-0.00326	-0.00326	-0.00326	-0.00326	-0.00326	-0.00326	-0.00326	-0.00326	-0.00326	-0.00326	-0.00326	-0.00326	-0.00326	-0.00326	-0.00326
Con Gene	GPR78	-0.01096	-0.01096	-0.01096	0.035148	-0.01096	-0.01096	-0.01096	0.045488	-0.01096	0.084698	0.004812	0.002163	-0.01096	-0.01096	-0.01096	-0.01096	-0.01096	-0.01096	-0.01096	-0.01096	-0.01096	-0.01096	-0.01096	-0.01096	-0.01096	-0.01096	-0.01096	-0.01096	-0.01096	-0.01096	-0.01096
Con Gene	LOX	-0.0583	-0.18185	-0.16214	-0.16184	-0.08752	-0.02465	0.044773	0.120322	-0.10072	1.67981	4.84641	0.814713	-0.17033	-0.14573	-0.15827	-0.18185	-0.16616	-0.18185	-0.1791	-0.17598	-0.17404	-0.17038	-0.17317	-0.17202	-0.16425	-0.17691	-0.17115	-0.15819	-0.17336	-0.18098	-0.17225
Con Gene	SERPINE1	-0.19587	-0.18485	-0.20077	-0.19008	-0.17384	0.59995	1.27792	1.97125	1.58415	0.898952	3.71225	0.534972	-0.04766	0.026757	-0.0015	-0.136	-0.13973	-0.20283	-0.18705	-0.23819	-0.20716	-0.23727	-0.23039	-0.22192	-0.20748	-0.22004	-0.22686	-0.17262	-0.19814	-0.24772	-0.2391
Con Gene	STC2	-0.07317	-0.08002	-0.13329	-0.10947	-0.07786	0.178821	1.53961	0.945126	0.623652	0.129813	3.27539	0.091042	-0.11509	-0.07194	-0.0929	-0.08038	-0.12579	-0.12859	-0.13721	-0.1255	-0.13721	-0.13346	-0.13121	-0.13721	-0.13528	-0.13414	-0.13721	-0.13721	-0.13096	-0.13492	-0.13475
Con Gene	FSTL3	-0.10997	-0.12728	-0.04075	0.124721	0.104717	-0.13875	-0.10406	-0.02713	-0.15024	1.10437	2.24409	1.20374	-0.01856	-0.08457	-0.05	-0.06708	-0.08751	0.399964	-0.14138	-0.1601	-0.1743	-0.17	-0.15749	-0.17492	-0.17411	-0.16807	-0.17559	-0.18481	-0.16471	-0.17485	-0.171
Con Gene	ANXA8	-0.04791	-0.0608	-0.01752	0.029074	0.036105	-0.0608	-0.0608	0.117642	-0.0608	0.163271	1.91913	0.086953	-0.03079	-0.05538	-0.0608	-0.0608	-0.0608	-0.0608	-0.0608	-0.0608	-0.0608	-0.0608	-0.05133	-0.0608	-0.05099	-0.0608	-0.0608	-0.0608	-0.0608	-0.0608	-0.0608
Con Gene	C5orf46	-0.05052	-0.05052	-0.05052	-0.04398	-0.04344	-0.05052	-0.05052	-0.0138	-0.05052	0.455606	1.34279	0.527304	-0.05052	-0.04365	-0.05052	-0.05052	-0.05052	-0.05052	-0.05052	-0.05052	-0.05052	-0.05052	-0.05052	-0.05052	-0.05052	-0.05052	-0.05052	-0.05052	-0.05052	-0.05052	-0.05052
Con Gene	P4HA3	-0.05509	-0.08579	-0.05822	-0.0692	-0.02783	-0.05394	0.187768	0.336015	0.621614	0.781999	1.2508	0.492453	-0.08579	-0.05284	-0.06412	-0.08579	-0.05691	-0.08579	-0.07665	-0.08103	-0.08579	-0.07828	-0.07785	-0.08579	-0.08579	-0.08216	-0.08579	-0.08579	-0.08093	-0.08494	-0.06993
Con Gene	GPC3	0.085299	0.011781	0.97273	0.057665	0.55644	-0.1467	-0.09265	-0.08528	-0.1467	0.513049	1.04746	0.427895	-0.132	-0.13547	-0.14102	-0.13662	-0.13744	-0.11541	-0.10041	-0.10999	-0.12423	-0.12738	-0.12007	-0.12455	-0.13765	-0.13223	-0.13332	-0.1467	-0.12727	-0.14252	-0.12838
Con Gene	SGCG	-0.01553	-0.01553	-0.01553	-0.00039	-0.01553	-0.01553	-0.01553	-0.01553	-0.01553	0.004392	0.7485	0.034466	-0.01553	-0.00177	-0.01553	-0.01553	-0.01553	-0.01553	-0.01553	-0.01553	-0.01553	-0.01553	-0.01553	-0.01553	-0.01553	-0.01553	-0.01553	-0.01553	-0.01553	-0.01553	-0.01553
Con Gene	SCCPDH	0.057472	0.631564	0.428667	0.142736	0.693743	0.243752	0.168412	0.031164	0.472711	0.329122	0.73759	0.376989	-0.01484	0.330138	-0.0843	0.410333	-0.12432	-0.26026	0.13821	-0.25196	-0.22735	-0.16744	-0.21151	-0.12499	-0.11536	-0.08865	-0.16443	0.236545	-0.00078	-0.2646	-0.23165
Con Gene	LINC00632	0.074431	-0.04517	0.032955	-0.0199	-0.02225	-0.04517	-0.04142	0.049501	-0.04517	0.35576	0.643686	0.385721	-0.04517	-0.04091	-0.04517	-0.04517	-0.04517	-0.04517	-0.04517	-0.04517	-0.04517	-0.04517	-0.04517	-0.04517	-0.04517	-0.04517	-0.04517	-0.04517	-0.04517	-0.02249	-0.04517
Con Gene	PPFIA4	-0.03421	-0.03421	-0.03421	-0.00664	-0.01302	-0.03421	-0.03421	0.079322	-0.03421	0.10138	0.56115	0.014951	0.052935	0.043538	0.069086	-0.03421	0.045227	0.074542	0.047666	-0.02473	-0.03421	-0.03421	-0.03421	-0.02632	-0.03421	-0.02747	0.001119	-0.03421	-0.03421	-0.03421	-0.02029
Con Gene	C8orf58	-0.0659	-0.03962	0.014543	0.011706	0.015154	0.398336	0.407758	0.226706	0.470718	0.15077	0.502268	0.178847	-0.03382	0.028334	-0.05882	-0.01261	-0.00509	-0.05171	-0.06901	-0.05054	-0.03289	-0.06685	-0.05768	-0.05117	-0.06769	-0.03722	-0.02123	0.077131	-0.04679	-0.06106	-0.04556
Con Gene	NKAIN4	-0.01756	-0.01756	0.002023	0.001903	-0.01756	-0.01756	-0.01756	-0.01756	-0.01756	0.080422	0.453826	0.047282	-0.01756	-0.01756	-0.01756	-0.01756	-0.01756	-0.01756	-0.01756	-0.01756	-0.01756	-0.01756	-0.01756	0.004529	-0.01756	-0.01756	-0.01756	-0.01756	0.006084	-0.01756	-0.01756
Con Gene	CRHR1	-0.01092	-0.01092	-0.01092	-0.01092	0.0065	-0.01092	-0.01092	-0.01092	-0.01092	0.064778	0.444529	0.051406	-0.01092	-0.01092	-0.01092	-0.01092	-0.01092	-0.01092	-0.01092	-0.01092	-0.01092	-0.01092	-0.01092	-0.01092	-0.01092	-0.01092	-0.01092	-0.01092	-0.01092	-0.01092	-0.01092
Con Gene	CAMK2A	0.135599	-0.01896	-0.01896	-0.01256	0.011609	-0.01896	-0.01896	0.081923	-0.01896	0.06298	0.441327	0.068935	-0.01896	0.003964	0.001194	-0.01896	-0.01896	-0.01896	-0.01896	-0.01896	-0.01896	-0.01896	-0.01896	-0.01896	-0.01896	-0.01896	-0.01896	-0.01896	-0.01896	-0.0157	-0.01896
Con Gene	POFUT2	-0.08247	0.095207	0.068716	0.044971	0.004057	0.102604	0.112446	0.055505	0.219333	0.219827	0.332008	0.164262	-0.0999	-0.09907	-0.05548	-0.16687	-0.13888	-0.14505	0.035497	-0.02512	-0.03199	-0.05123	-0.05559	0.00757	0.011918	-0.01088	0.023164	-0.0382	-0.03624	-0.07046	-0.04608
Con Gene	XAGE2	-0.00782	-0.00782	0.001412	0.020515	-0.00782	-0.00782	-0.00782	-0.00782	-0.00782	0.055544	0.110537	-0.00782	-0.00782	-0.00782	-0.00782	-0.00782	-0.00782	-0.00782	-0.00782	-0.00782	-0.00782	-0.00782	-0.00782	-0.00782	-0.00782	-0.00782	-0.00782	-0.00782	-0.00782	-0.00782	-0.00782
Con Gene	CREG2	0.000265	0.084301	-0.01396	0.090015	0.040021	0.077693	0.073148	0.013283	-0.03046	-0.0155	0.103131	-0.03046	-0.03046	0.079777	-0.01182	-0.03046	-0.03046	-0.03046	-0.03046	-0.01988	-0.03046	-0.03046	-0.02115	-0.03046	-0.03046	-0.03046	-0.03046	-0.03046	-0.02316	-0.03046	-0.03046
Con Gene	CGB8	-0.00696	-0.00696	-0.00696	0.023777	-0.00696	-0.00696	-0.00696	-0.00696	-0.00696	-0.00696	0.092311	0.084581	-0.00696	-0.00696	-0.00696	-0.00696	-0.00696	-0.00696	-0.00696	-0.00696	-0.00696	-0.00696	-0.00696	-0.00696	-0.00696	-0.00696	-0.00696	-0.00696	-0.00696	-0.00696	-0.00696
Con Gene	LOXL2	-0.20596	-0.20284	-0.21194	-0.20235	-0.15319	0.292398	0.851633	0.493022	0.993247	1.98882	2.51764	2.7448	-0.2158	-0.21653	-0.20983	-0.21554	-0.21975	-0.21612	-0.21996	-0.20829	-0.19056	-0.20464	-0.20951	-0.21187	-0.20419	-0.20866	-0.19791	-0.22421	-0.21316	-0.21453	-0.2046
Con Gene	CDH6	-0.06567	0.3209	-0.07461	-0.06729	-0.06399	-0.08919	0.239168	-0.01167	-0.08919	0.289587	0.631273	2.65572	-0.08919	-0.08542	-0.08615	-0.08919	-0.08919	-0.08919	-0.08647	-0.08622	-0.08919	-0.08919	-0.08451	-0.08666	-0.07894	-0.08657	-0.0793	-0.08919	-0.08457	-0.08635	-0.08533
Con Gene	ANGPT2	-0.1225	-0.07363	-0.04974	-0.1047	-0.10013	0.613488	1.78303	0.814618	1.25791	0.022647	0.026336	2.20088	-0.12464	-0.12546	-0.12058	-0.10518	-0.1251	-0.09918	-0.10216	-0.10305	-0.10463	-0.11616	-0.10016	-0.1106	-0.1248	-0.11673	-0.11713	-0.12869	-0.10877	-0.11654	-0.10274
Con Gene	ADAMTS12	-0.07608	-0.06869	-0.07847	-0.07302	-0.07056	-0.03299	0.231787	-0.0105	-0.08067	0.701239	0.306709	2.0186	-0.08067	-0.05209	-0.07774	-0.08067	-0.08067	-0.06163	-0.08067	-0.07722	-0.08067	-0.08067	-0.07684	-0.07822	-0.07623	-0.08067	-0.08067	-0.08067	-0.07839	-0.0774	-0.08067
Con Gene	LGALS1	-0.63346	-0.80492	-0.78252	-0.72085	-0.63536	0.26956	0.746655	0.644671	1.52749	1.65943	1.86166	1.88035	0.872491	1.05808	0.981155	1.12671	0.671316	1.11768	0.188718	-0.592	-0.38503	-0.34931	-0.37861	-0.33836	-0.20914	-0.09264	-0.50862	0.079287	-0.10313	0.083062	-0.23238
Con Gene	TIMP2	-0.27244	-0.26192	-0.17432	-0.04672	-0.25764	1.37818	0.898119	0.569486	0.656401	1.47467	0.820776	1.78425	0.453409	1.19966	0.297507	1.14242	-0.0269	-0.18726	-0.32442	-0.2962	-0.29475	-0.31194	-0.30318	-0.32759	-0.3151	-0.30337	-0.31902	-0.32585	-0.29094	-0.21946	-0.30383
Con Gene	PGF	-0.13378	0.029002	0.071894	-0.05268	0.056148	0.513722	0.998587	0.863824	1.08365	0.357398	0.079945	1.72935	-0.11245	-0.1402	-0.10719	-0.08388	-0.07942	-0.08599	-0.0969	-0.11338	-0.09751	-0.11567	-0.13158	-0.12535	-0.12736	-0.10783	-0.11837	-0.05567	-0.0745	-0.15026	-0.12147
Con Gene	BMP1	-0.14816	0.095862	-0.06789	0.032021	-0.00989	0.450094	0.652809	0.672887	1.11071	0.893552	1.30213	1.35532	-0.1332	-0.1374	-0.14021	-0.17393	-0.1403	-0.13847	-0.05304	-0.17185	-0.17727	-0.13862	-0.14736	-0.15285	-0.1333	-0.14168	-0.15966	-0.1063	-0.1597	-0.17741	-0.18908
Con Gene	C1QTNF5	-0.09512	-0.08132	-0.08146	-0.08797	-0.08675	0.379813	0.890461	0.167785	0.280987	1.092	-0.00698	1.35315	-0.09742	-0.09362	-0.09377	-0.07586	-0.09742	-0.09742	-0.09742	-0.09742	-0.09742	-0.09742	-0.09381	-0.09742	-0.08881	-0.09486	-0.09742	-0.09742	-0.0899	-0.09581	-0.09742
Con Gene	ITIH3	-0.02149	-0.02149	-0.01457	-0.01293	-0.02149	0.0977	-0.01275	-0.008	-0.02149	0.048936	0.022978	0.914223	-0.02149	-0.02149	-0.02149	-0.02149	-0.02149	-0.02149	-0.02149	-0.02149	-0.02149	-0.02149	-0.02149	-0.02149	-0.02149	-0.02149	-0.02149	-0.02149	-0.02149	-0.02149	-0.02149
Con Gene	LIN7A	-0.01398	0.015391	-0.06206	-0.0436	-0.05413	-0.06831	0.09581	-0.0381	-0.06831	0.28208	0.086174	0.903734	-0.01441	0.03906	0.341605	-0.06831	-0.04299	-0.04773	-0.05817	-0.06831	-0.06831	-0.06394	0.001172	-0.06478	-0.06831	-0.06542	-0.03991	-0.06831	-0.06085	-0.03665	-0.06831
Con Gene	COL7A1	-0.01967	0.029967	-0.03124	0.025627	-0.05609	-0.08138	-0.01981	0.128529	-0.08138	0.64392	0.483115	0.831142	-0.06893	-0.07344	-0.04168	-0.03302	-0.05639	-0.03106	-0.03923	-0.07336	-0.0594	-0.07327	-0.0741	-0.07931	-0.0716	-0.06563	-0.06834	-0.08138	-0.0769	-0.0693	-0.07817
Con Gene	CHSY3	-0.05461	-0.05461	-0.03003	-0.05149	-0.02756	0.579282	0.402179	0.186849	0.485128	0.305586	0.039586	0.75758	-0.05461	-0.05297	-0.04479	-0.05461	-0.05461	-0.05461	-0.05461	-0.05461	-0.04354	-0.05461	-0.05461	-0.04459	-0.05461	-0.04719	-0.05461	-0.05461	-0.00705	-0.03363	-0.04856
Con Gene	SAMD14	-0.05907	0.011237	-0.06995	-0.06512	-0.07073	0.174741	0.548601	0.658688	0.581549	0.459267	-0.01659	0.706116	-0.07588	-0.06195	-0.07009	-0.00595	-0.06621	0.122818	0.045467	-0.05641	-0.06991	-0.07588	-0.06264	-0.07075	-0.0714	-0.0742	-0.06164	-0.07588	-0.05895	-0.07222	-0.06832
Con Gene	PCDHB4	-0.0432	0.03832	-0.04639	-0.04686	-0.05076	0.275715	0.411235	0.202918	0.330694	0.593872	0.018783	0.670997	-0.05512	-0.05512	-0.05512	-0.05512	-0.05512	-0.05512	-0.05512	-0.04281	-0.05512	-0.05512	-0.05512	-0.05512	-0.05512	-0.05512	-0.05512	-0.05512	-0.05512	-0.05512	-0.05512
Con Gene	DCBLD1	-0.05924	0.200685	0.20226	0.089727	0.109293	0.236266	0.343599	0.107393	0.374027	0.47167	0.000757	0.670512	-0.02104	-0.02481	-0.07124	0.040032	-0.06801	-0.08839	-0.09944	-0.07064	-0.10471	-0.07781	-0.09489	-0.08863	-0.04511	-0.08399	-0.0818	-0.11237	-0.04787	-0.11868	-0.14897
Con Gene	SYPL2	0.187961	0.079499	0.042012	-0.00754	0.006565	-0.03072	0.018975	-0.00394	-0.03072	0.152681	-0.02232	0.648695	-0.03072	-0.00916	-0.03072	-0.03072	-0.03072	-0.03072	1.17e-05	-0.03072	-0.03072	-0.03072	-0.03072	-0.03072	-0.03072	-0.03072	-0.03072	-0.03072	-0.03072	-0.02997	-0.03072
Con Gene	EMX2	-0.02149	-0.02149	0.024945	-0.01738	-0.0032	-0.02149	-0.00667	-0.02149	-0.02149	0.158268	0.301849	0.348525	-0.02149	-0.01585	-0.02149	-0.02149	-0.02149	-0.02149	-0.02149	-0.02149	-0.02149	-0.02149	0.003927	-0.02149	-0.02149	-0.02149	-0.02149	-0.02149	-0.02149	-0.02149	-0.02149
Con Gene	STOML1	0.000563	0.118286	0.089124	0.100794	0.209679	0.254618	0.31913	0.185479	0.262952	0.269033	0.145053	0.344318	-0.03912	-0.00104	-0.11487	0.090132	-0.04558	0.051906	-0.04134	-0.085	-0.10702	-0.08867	-0.08953	-0.09082	-0.05539	-0.06703	-0.10112	-0.11399	-0.07424	-0.06741	-0.09613
Con Gene	ST8SIA2	-0.00808	-0.00808	-0.00808	-0.00808	-0.00808	-0.00808	-0.00808	0.053691	-0.00808	0.084231	-0.00808	0.184588	-0.00808	-0.00808	-0.00808	-0.00808	-0.00808	-0.00808	-0.00808	-0.00808	-0.00808	-0.00808	-0.00808	-0.00808	-0.00808	-0.00808	-0.00808	-0.00808	-0.00808	-0.00808	-0.00808
Con Gene	CACNA1G	-0.03585	-0.03585	-0.02792	-0.01984	-0.03585	-0.03585	-0.03585	-0.01927	-0.03585	0.168202	-0.00222	0.086654	0.355601	0.099451	0.278248	0.096054	0.11098	0.142543	-0.01485	-0.03585	-0.03585	-0.03585	-0.03585	-0.03585	-0.03585	-0.03063	-0.03585	-0.03585	-0.03585	-0.028	-0.03585
Con Gene	IREB2	-0.15169	0.063407	-0.02616	0.025792	0.032468	0.062829	0.102258	-0.00605	0.050168	-0.02229	-0.10025	-0.01262	0.173875	-0.01018	0.034086	0.131533	0.004822	0.046525	0.022521	0.010245	-0.00722	0.030349	0.068897	0.057636	0.098059	0.027223	-0.02132	0.118303	0.094592	-0.16767	0.071352
Con Gene	SLC7A8	0.222598	0.364425	0.452055	0.4666	0.320267	-0.18456	-0.18151	-0.17265	-0.17129	-0.10285	-0.10499	-0.12915	-0.03866	0.940446	-0.08069	0.648054	-0.15978	-0.16054	-0.1586	-0.16701	-0.15044	-0.14792	-0.17246	-0.18568	-0.17257	-0.17385	-0.17487	-0.19399	-0.17789	-0.17936	-0.18433
Con Gene	SCD	-0.0249	0.386849	0.335378	0.288773	0.704236	0.008262	-0.09464	-0.04288	0.014674	0.022583	0.194383	-0.07923	-0.02372	0.713236	-0.00803	0.676318	-0.06254	-0.0941	-0.15208	-0.1773	-0.15912	-0.16344	-0.1453	-0.10269	-0.1298	-0.13775	-0.12262	0.048366	-0.13763	-0.20428	-0.16571
Con Gene	ACTN2	0.067024	-0.03628	0.062289	0.09225	-0.02772	-0.0687	-0.04692	-0.03529	-0.04286	0.089166	-0.02784	0.05699	0.130585	0.257378	0.017887	0.155777	0.088329	0.039464	-0.00731	-0.03339	-0.012	-0.05122	-0.05608	-0.05169	-0.0478	-0.03876	-0.02793	-0.01686	-0.05753	-0.05919	-0.05473
Con Gene	DPRX	-0.00634	-0.00634	-0.00634	-0.00634	-0.00634	-0.00634	-0.00634	-0.00634	-0.00634	-0.00634	-0.00634	-0.00634	-0.00634	0.154712	-0.00634	-0.00634	-0.00634	-0.00634	-0.00634	-0.00634	-0.00634	-0.00634	-0.00634	-0.00634	-0.00634	-0.00634	-0.00634	-0.00634	-0.00634	-0.00634	-0.00634
Con Gene	VSIG10L	-0.03673	-0.06075	0.005036	0.033584	0.047912	0.000289	0.00977	-0.02255	-0.00656	0.051921	0.01791	0.118233	0.072357	0.153306	0.015124	-0.04614	0.026881	0.021651	0.022649	-0.05915	-0.0565	-0.03927	-0.02783	-0.03909	-0.0237	-0.02736	-0.03415	0.016074	0.037408	-0.04912	0.01742
Con Gene	ABCB5	-0.00879	-0.00879	-0.00879	-0.00879	0.06623	-0.00879	-0.00879	-0.00879	-0.00879	-0.00879	0.09242	-0.00879	-0.00879	0.107773	0.021521	-0.00879	-0.00879	-0.00879	-0.00879	-0.00879	-0.00879	-0.00879	-0.00879	-0.00879	-0.00879	-0.00879	-0.00879	-0.00879	-0.00879	-0.00879	-0.00879
Con Gene	TMCO2	-0.01109	0.030151	-0.00798	-0.01368	-0.013	-0.0208	-0.0109	0.015637	-0.0208	-0.00917	-0.01125	-0.00969	0.053518	0.069432	0.063061	-0.0208	0.029468	0.019789	0.063358	-0.0208	-0.0208	-0.00445	-0.0208	-0.00689	0.017067	0.004041	-0.0208	-0.0208	-0.0208	-0.00345	-0.00347
Con Gene	LRRC7	-0.01299	-0.01299	-0.00541	0.014745	0.007526	-0.01299	0.010825	-0.01299	-0.01299	-0.01299	-0.01299	-0.01299	-0.01299	0.022941	-0.01299	-0.01299	-0.01299	-0.01299	-0.01299	-0.01299	0.010288	-0.01299	0.012118	0.021156	-0.01299	0.003429	-0.01299	-0.01299	0.020314	-0.01299	-0.01299
Con Gene	INHBA	-0.11928	-0.04991	-0.14175	-0.13668	-0.13807	-0.11975	-0.13414	-0.11625	-0.14657	0.191374	0.022578	0.509861	0.706436	0.502224	1.77786	0.28731	0.338444	1.24004	-0.10849	-0.13765	-0.13178	-0.12868	-0.13889	-0.13919	-0.13843	-0.13803	-0.1326	-0.1067	-0.13494	-0.13829	-0.1048
Con Gene	SPAG9	-0.2608	0.056009	-0.04683	0.230631	-0.0176	0.465803	0.327529	0.28107	0.345799	0.039698	-0.12869	0.087768	0.704313	0.205527	0.709301	0.239768	0.418357	0.354082	-0.00145	-0.12279	-0.13071	-0.12404	-0.05045	-0.07416	-0.14958	-0.08261	-0.11824	-0.08315	-0.0786	-0.27986	-0.15369
Con Gene	TP53BP2	-0.16776	0.03617	-0.04399	-0.03067	-0.01244	-0.05629	-0.01495	-0.00898	-0.04316	-0.05462	-0.09898	-0.01813	0.289289	-0.05822	0.447068	-0.1128	0.175023	0.404076	0.339583	0.107444	0.039638	-0.01533	-0.00939	0.012942	0.00458	0.064568	0.028987	0.171862	0.041444	-0.17558	-0.04195
Con Gene	TTYH3	-0.16713	0.054701	0.025647	-0.02928	0.031971	0.545883	0.523333	0.424407	1.04016	-0.02038	-0.04892	0.006134	0.679772	1.51569	0.341794	1.8976	0.151792	0.073351	-0.11653	-0.19947	-0.21429	-0.16432	-0.12206	-0.13271	-0.15695	-0.1343	-0.18759	0.016327	-0.13988	-0.2214	-0.15571
Con Gene	HOMER3	-0.06386	-0.08124	0.020911	-0.11288	-0.09349	0.429956	0.391301	0.380922	0.466005	0.254394	0.236621	0.274108	0.067849	0.349402	0.179598	0.468476	-0.17043	-0.16079	0.139351	-0.17765	-0.17533	-0.18189	-0.16306	-0.17206	-0.17587	-0.17191	-0.1685	-0.18189	-0.16938	0.192936	-0.12638
Con Gene	UCN2	-0.00449	0.027012	-0.00807	-0.01268	-0.00753	-0.01647	-0.01647	0.068099	-0.01647	0.030074	0.050337	0.07742	0.029763	0.007661	0.124003	0.210807	-0.01647	-0.01647	0.046319	-0.01647	-0.01647	-0.01647	-0.01647	-0.01647	-0.01647	-0.01647	-0.01647	-0.01647	-0.01647	-0.01103	-0.01647
Con Gene	PAOX	-0.13872	0.076992	-0.07662	0.024402	-0.02862	-0.0408	-0.03456	-0.05664	-0.01553	-0.03059	-0.08783	-0.04987	0.108633	0.067469	-0.09857	0.159556	0.104039	-0.02009	-0.11262	-0.10177	-0.09693	-0.03846	-0.06	-0.04376	-0.0205	-0.00501	-0.05641	-0.03949	-0.01051	0.144202	0.045348
Con Gene	HLA-DQA2	-0.23499	-0.23973	-0.19915	-0.23222	-0.22576	-0.26185	-0.21642	-0.17635	-0.21644	-0.22946	-0.24507	-0.25013	1.64545	1.62458	0.517094	1.10827	1.79357	1.52706	-0.23405	-0.23826	-0.2462	-0.23246	-0.21022	0.001381	-0.17943	-0.14919	-0.18412	-0.11381	-0.15856	-0.08838	0.796822
Con Gene	MSANTD1	0.001766	0.015367	-0.0085	0.010079	0.003702	0.136545	-0.01065	-0.01913	-0.03209	0.009163	-0.02727	0.053377	-0.03209	0.05147	-0.00361	-0.03209	0.154281	-0.03209	-0.01448	-0.02107	0.044171	-0.01777	0.000977	-0.00517	0.006755	0.010025	-0.01491	-0.03209	-0.02518	-0.01124	-0.01665
Con Gene	XIRP1	-0.01827	-0.01827	-0.01827	-0.01294	-0.01827	-0.01827	0.012721	0.014383	-0.01827	0.004596	-0.01827	0.050109	0.073097	0.002748	0.044125	-0.01827	0.152349	-0.01827	0.012741	-0.01827	-0.01827	-0.01827	0.014454	-0.01012	-0.01827	-0.01022	-0.01827	-0.01827	0.037703	-0.00051	-0.01827
Con Gene	AL136115.1	-0.01032	-0.01032	-0.01032	-0.01032	-0.01032	-0.01032	-0.01032	-0.01032	-0.01032	-0.01032	-0.01032	-0.01032	-0.01032	-0.01032	-0.01032	-0.01032	0.049581	-0.01032	-0.01032	-0.01032	-0.01032	-0.01032	0.0169	-0.01032	-0.01032	0.001994	0.044963	-0.01032	-0.01032	0.026718	0.020111
Con Gene	GPR157	-0.05658	-0.03284	0.038235	0.056016	0.138779	-0.05852	-0.03507	-0.01745	0.119202	-0.07405	-0.09194	-0.09997	0.305382	0.038688	0.088515	-0.03239	1.21228	4.61084	-0.08004	-0.11176	-0.08135	-0.08304	-0.10423	-0.10857	-0.098	-0.0819	-0.06864	-0.08779	-0.10743	-0.02749	-0.01259
Con Gene	IGLON5	-0.0604	-0.0604	-0.0604	-0.05518	-0.05286	-0.0604	-0.04976	-0.03546	-0.0604	-0.03487	0.030509	-0.04858	0.505468	0.388846	0.240129	0.582775	1.01347	1.11083	0.048607	-0.0604	-0.04147	-0.05444	-0.0604	-0.05589	-0.05208	-0.05235	-0.0604	0.061881	-0.01227	-0.05495	-0.04331
Con Gene	ABTB2	-0.10467	-0.1086	0.009218	0.24758	0.04673	-0.14286	-0.12529	-0.09448	-0.06333	-0.09622	-0.10546	-0.09699	-0.07456	-0.10148	-0.0668	-0.1313	-0.06108	0.443623	-0.06122	-0.09874	-0.09386	-0.05312	0.046859	-0.04782	-0.05529	0.049529	-0.04524	0.250084	0.090105	-0.03944	-0.10387
Con Gene	FHL3	-0.08519	-0.09494	-0.09734	-0.18365	-0.14037	0.34291	0.277567	0.15023	0.49782	0.595351	0.73644	0.80881	0.472327	0.112276	0.190012	0.215448	0.317975	-0.00344	1.05318	-0.13162	-0.13917	-0.08904	0.118864	-0.11008	-0.07223	-0.13143	-0.14173	-0.15826	0.058024	-0.223	-0.22057
Con Gene	SPDYE4	-0.00455	-0.00455	-0.00455	-0.00455	-0.00455	-0.00455	-0.00455	-0.00455	-0.00455	-0.00455	-0.00455	-0.00455	-0.00455	0.043393	-0.00455	-0.00455	-0.00455	-0.00455	0.113624	-0.00455	-0.00455	-0.00455	-0.00455	-0.00455	-0.00455	-0.00455	-0.00455	-0.00455	-0.00455	-0.00455	-0.00455
Con Gene	WNT7A	-0.03259	-0.03259	-0.03259	-0.01739	-0.03259	-0.03259	-0.03259	-0.03259	-0.03259	-0.03259	-0.02849	-0.03259	-0.03259	-0.0238	-0.03259	-0.03259	-0.03259	-0.03259	-0.01947	0.35805	0.337715	0.050533	-0.02703	-0.03259	-0.02461	-0.02518	0.017649	0.085974	-0.02944	-0.02988	-0.03259
Con Gene	PRDM7	-0.00575	-0.00575	0.005704	-0.00575	0.047209	-0.00575	-0.00575	-0.00575	-0.00575	-0.00575	-0.00575	-0.00575	-0.00575	-0.00575	0.044249	-0.00575	-0.00575	-0.00575	-0.00575	0.056252	-0.00575	-0.00575	-0.00575	-0.00575	-0.00575	-0.00575	-0.00575	-0.00575	-0.00575	-0.00575	-0.00575
Con Gene	RUNX2	-0.23924	-0.24464	-0.22635	-0.2207	-0.22269	-0.24985	-0.23405	-0.20735	-0.20385	0.182022	-0.05704	-0.00771	-0.06458	-0.06465	-0.15473	-0.05825	0.083963	0.102901	-0.12847	0.065933	0.226199	0.600472	-0.02818	-0.04489	0.264182	0.039873	0.030079	0.288182	-0.05882	0.241518	-0.12927
Con Gene	CDK5RAP1	-0.09329	0.130046	0.068918	-0.01156	0.232845	-0.10889	-0.02057	-0.04476	-0.04805	-0.0788	-0.10081	-0.06072	-0.06742	-0.08704	-0.11431	-0.03753	-0.0614	-0.08282	-0.01839	0.080279	0.180238	0.243474	0.010997	0.050409	0.132093	0.08284	0.002661	0.201458	0.051597	-0.13517	-0.00702
Con Gene	AMIGO3	-0.00433	-0.00433	-0.00433	0.006491	-0.00433	-0.00433	-0.00433	-0.00433	-0.00433	-0.00433	-0.00433	-0.00433	-0.00433	-0.00433	-0.00433	-0.00433	-0.00433	-0.00433	-0.00433	-0.00433	-0.00433	-0.00433	-0.00433	-0.00433	-0.00433	0.039917	-0.00433	-0.00433	-0.00433	-0.00433	-0.00433
Con Gene	CNOT2	-0.26502	0.125018	-0.0854	-0.19535	-0.11972	0.102738	0.081442	-0.01115	0.071199	0.037346	-0.06455	0.004766	0.121571	-0.06925	-0.03218	-0.00901	0.082043	-0.10025	-0.08759	0.010628	0.063916	0.064085	0.064136	0.298436	0.154591	0.196866	0.152139	0.427478	0.383231	-0.26723	0.107334
